# Supplementary material for: A prognostic mRNA expression signature of four 16q24.3 genes in radio(chemo)therapy‐treated head and neck squamous cell carcinoma (HNSCC)
Source: Mol Oncol. 2018 Oct 26;12(12):2085–101. doi: 10.1002/1878-0261.12388 (PMC6275282; doi:10.1002/1878-0261.12388)
Supplement: Supplementary file 4 — Table S1. REporting recommendations for tumour MARKer prognostic studies (REMARK) according to McShane et al. (2005). [file MOL2-12-2085-s004.xls]

## Sheet: Blatt1
SI Table 1: REporting recommendations for tumour MARKer prognostic studies (REMARK) according to McShane et al., 2005
Introduction
1. State the marker examined, the study objectives, and any prespecified hypotheses.
Materials and Methods
Patients
2. Describe the characteristics (e.g. disease stage or comorbidities) of the study patients, including their source and inclusion and exclusion criteria.
3. Describe treatments received and how chosen (e.g. randomised or rule-based).
Specimen characteristics
4. Describe type of biological material used (including control samples), and methods of preservation and storage.
Assay methods
5. Specify the assay method used and provide (or reference) a detailed protocol, including specific reagents or kits used, quality control procedures, reproducibility assessments, quantitation methods, and scoring and reporting protocols. Specify whether and how assays were performed blinded to the study end point.
Study design
6. State the method of case selection, including whether prospective or retrospective and whether stratification or matching (e.g. by stage of disease or age) was employed. Specify the time period from which cases were taken, the end of the follow-up period, and the median follow-up time.
7. Precisely define all clinical end points examined.
8. List all candidate variables initially examined or considered for inclusion in models.
9. Give rationale for sample size; if the study was designed to detect a specified effect size, give the target power and effect size.
Statistical analysis methods
10. Specify all statistical methods, including details of any variable selection procedures and other model-building issues, how model assumptions were verified, and how missing data were handled.
11. Clarify how marker values were handled in the analyses; if relevant, describe methods used for cutpoint determination.
Results
Data
12. Describe the flow of patients through the study, including the number of patients included in each stage of the analysis (a diagram may be helpful) and reasons for dropout. Specifically, both overall and for each subgroup extensively examined report the numbers of patients and the number of events.
13. Report distributions of basic demographic characteristics (at least age and sex), standard (disease-specific) prognostic variables, and tumour marker, including numbers of missing values.
Analysis and presentation
14. Show the relation of the marker to standard prognostic variables.
15. Present univariate analyses showing the relation between the marker and outcome, with the estimated effect (e.g. hazard ratio and survival probability). Preferably provide similar analyses for all other variables being analysed. For the effect of a tumour marker on a time-to-event outcome, a Kaplan –Meier plot is recommended.
16. For key multivariable analyses, report estimated effects (e.g. hazard ratio) with confidence intervals for the marker and, at least for the final model, all other variables in the model.
17. Among reported results, provide estimated effects with confidence intervals from an analysis in which the marker and standard prognostic variables are included, regardless of their significance.
18. If done, report results of further investigations, such as checking assumptions, sensitivity analyses, internal validation.
Discussion
19. Interpret the results in the context of the prespecified hypotheses and other relevant studies; include a discussion of limitations of the study.
20. Discuss implications for future research and clinical value.
Requirements set out by Simon et al. 2009 for the use of specimens in evaluation of prognostic and predictive biomarkers
1. Archived tissue, adequate for a successful assay, must be available on a sufficiently large number of patients from the pivotal trials to permit appropriately powered analyses and to ensure that the patients included in the biomarker evaluation are clearly representative of the patients in the pivotal trials. Although no minimal requirement can be stated as universally applicable, we would sug…
2. Substantial data on analytical validity of the test must exist that ensure that results obtained from the archived specimens will closely resemble those that would have been obtained from analysis of specimens collected in real time. Assays should be conducted blinded to the clinical data.
3. The analysis plan for the biomarker evaluation must be completely developed before the performance of the biomarker assays. Both the analysis plan for the biomarker study and the design of the trial(s) whose samples were selected for analysis should be appropriate for the evaluation of a companion diagnostic had it been undertaken at the outset. The analysis should be focused on a single, comp…
4. The results must be validated in at least one or more similarly designed studies using the same assay techniques.
