# Supplementary material for: A prognostic mRNA expression signature of four 16q24.3 genes in radio(chemo)therapy‐treated head and neck squamous cell carcinoma (HNSCC)
Source: Mol Oncol. 2018 Oct 26;12(12):2085–101. doi: 10.1002/1878-0261.12388 (PMC6275282; doi:10.1002/1878-0261.12388)
Supplement: Supplementary file 5 — Table S2. Patient subset of 99 radio(chemo)therapy‐treated HNSCC patients of the TCGA cohort. [file MOL2-12-2085-s005.xls]

## Sheet: Blatt1
SI Table 2: Patient subset of 99 radio(chemo)therapy-treated HNSCC patients of the TCGA cohort
PATIENT_ID
TCGA-BA-4074
TCGA-BA-4076
TCGA-BA-4078
TCGA-BA-5149
TCGA-BA-5151
TCGA-BA-5152
TCGA-BA-5153
TCGA-BA-5557
TCGA-BA-6868
TCGA-BA-6869
TCGA-BA-6870
TCGA-BA-6872
TCGA-BA-6873
TCGA-BA-7269
TCGA-BB-4217
TCGA-BB-4223
TCGA-BB-4224
TCGA-BB-4225
TCGA-BB-4228
TCGA-CN-4727
TCGA-CN-4728
TCGA-CN-4735
TCGA-CN-4737
TCGA-CN-4738
TCGA-CN-4739
TCGA-CN-4740
TCGA-CN-4741
TCGA-CN-4742
TCGA-CN-5359
TCGA-CN-5360
TCGA-CN-5364
TCGA-CN-5366
TCGA-CN-5367
TCGA-CN-5373
TCGA-CN-5374
TCGA-CN-6010
TCGA-CN-6011
TCGA-CN-6012
TCGA-CN-6013
TCGA-CN-6016
TCGA-CN-6017
TCGA-CN-6019
TCGA-CN-6020
TCGA-CN-6022
TCGA-CN-6023
TCGA-CN-6989
TCGA-CQ-5323
TCGA-CQ-5326
TCGA-CQ-5330
TCGA-CQ-6218
TCGA-CQ-6224
TCGA-CQ-6228
TCGA-CR-5243
TCGA-CR-5247
TCGA-CR-5248
TCGA-CR-5249
TCGA-CR-5250
TCGA-CR-6467
TCGA-CR-6470
TCGA-CR-6471
TCGA-CR-6472
TCGA-CR-6473
TCGA-CR-6474
TCGA-CR-6477
TCGA-CR-6478
TCGA-CR-6481
TCGA-CR-6482
TCGA-CR-6484
TCGA-CR-6492
TCGA-CR-7365
TCGA-CR-7367
TCGA-CR-7368
TCGA-CR-7370
TCGA-CR-7373
TCGA-CR-7379
TCGA-CR-7380
TCGA-CR-7382
TCGA-CR-7385
TCGA-CR-7386
TCGA-CR-7388
TCGA-CR-7389
TCGA-CR-7402
TCGA-CR-7404
TCGA-CV-5430
TCGA-CV-5431
TCGA-CV-5434
TCGA-CV-5435
TCGA-CV-5439
TCGA-CV-5440
TCGA-CV-5441
TCGA-CV-5979
TCGA-D6-6515
TCGA-D6-6823
TCGA-DQ-5624
TCGA-DQ-5629
TCGA-DQ-5630
TCGA-DQ-5631
TCGA-DQ-7592
TCGA-H7-7774
