# Supplementary material for: A prognostic mRNA expression signature of four 16q24.3 genes in radio(chemo)therapy‐treated head and neck squamous cell carcinoma (HNSCC)
Source: Mol Oncol. 2018 Oct 26;12(12):2085–101. doi: 10.1002/1878-0261.12388 (PMC6275282; doi:10.1002/1878-0261.12388)
Supplement: Supplementary file 6 — Table S3. Differences of demographic and histopathological parameters between the TCGA cohort and the LMU‐KKG cohort. [file MOL2-12-2085-s006.xls]

## Sheet: Blatt1
SI Table 3: Differences of demographic and histopathological parameters between the TCGA cohort and the LMU-KKG cohort
Parameter (levels)	p-value*
Tumour Localization (Oral cavity, Oropharynx, Hypopharynx, Larynx)	8.55827e-09
pT stage (T1, T2, T3, T4)	1.91e-06
Grade (G1, G2, G3)	8.02382e-06
Alcohol consumption (yes, no)	0.000245726
UICC TNM Stage (I, II, III, IV)	0.00278239
Chemotherapy (yes, no)	0.0180998
Age (<60, >=60)	0.0262896
Gender (female, male)	0.0812881
Smoking status (nonsmoker, smoker)	0.155142
pN stage (N0, N1, N2, N3)	0.364758
HPV-status (positive, negative)	1
*Chi-square test or Fisher´s exact test
