# Supplementary material for: A prognostic mRNA expression signature of four 16q24.3 genes in radio(chemo)therapy‐treated head and neck squamous cell carcinoma (HNSCC)
Source: Mol Oncol. 2018 Oct 26;12(12):2085–101. doi: 10.1002/1878-0261.12388 (PMC6275282; doi:10.1002/1878-0261.12388)
Supplement: Supplementary file 7 — Table S4. Univariate Cox regression analyses of clinicopathological parameters and the four‐gene classifier with overall survival in the TCGA HNSCC training and validation set and the LMU‐KKG HNSCC cohort. [file MOL2-12-2085-s007.xls]

## Sheet: Blatt1
SI Table 4: Univariate Cox-regression analyses of clinicopathological parameters and the four-gene-classifier with overall survival in the TCGA HNSCC training and validation set and the LMU-KKG HNSCC cohort
Cohort	Parameter	Number of cases	HR	95% CI HR	p-value
TCGA training set
	Four-gene-classifier	16 vs 24	5.76	1.73-19.17	0.00144
	(high-risk vs low-risk)
	HPV-status	31 vs 9	8.77	1.13-67.99	0.01295
	(negative vs positive)
	Tumor Localization
	Oral cavity vs Larynx	17 vs 14	1.51	0.48-4.77	0.48382
	Oral cavity vs Oropharynx	17 vs 7	1705476199	0-Inf	0.00987
	Larynx vs Oropharynx	14 vs 7	4.33	0.50-37.55	0.148
	Gender	5 vs 35	1.81	0.5-6.62	0.35978
	(Female vs Male)
	Age	17 vs 23	0.74	0.26-2.09	0.56263
	(>=60 years vs <60)
	Alcohol Consumption	33 vs 6	1.58	0.34-7.31	0.55254
	(Yes vs No)
	Smoking status	30 vs 10	1.34	0.37-4.81	0.65492
	(smoker vs non-smoker)
	pT stage	20 vs 10	1.33	0.62-2.07	0.68482
	(T3-T4 vs T1-T2)
	pN stage	16 vs 12	1.06	0.58-1.92	0.8555
	(N2-N3 vs N0-N1)
	Grade	15 vs 25	1	0.37-2.72	0.99892
	(G3 vs G1-G2)
TCGA validation set
	Four-gene-classifier	29 vs 30	3.84615	1.05-13.89	0.02911
	(high-risk vs low-risk)
	HPV-status	47 vs 12	4	0.51-31.21	0.15865
	(negative vs positive)
	Tumor Localization
	Oral cavity vs Larynx	32 vs 14	0.84	0.22-3.17	0.7949
	Oral cavity vs Oropharynx	32 vs13	1.3	0.27-6.11	0.74537
	Larynx vs Oropharynx	14 vs 13	1.43	0.24-8.56	0.69511
	Gender	15 vs 44	2.34	0.74-7.4	0.13535
	(Female vs Male)
	Age	26 vs 33	1.57	0.52-4.74	0.41628
	(>=60 years vs <60 years)
	Alcohol Consumption	51 vs 7	2.14	0.28-16.54	0.45483
	(Yes vs No)
	Smoking status	50 vs 9	2.70328e+08	0-Inf	0.05782
	(smoker vs non-smoker)
	pT stage	30 vs 13	1.12	0.50-2.51	0.77349
	(T3-T4 vs T1-T2)
	pN stage	23 vs 19	1.68	0.75-3.74	0.18554
	(N2-N3 vs N0-N1)
	Grade	14 vs 42	0.55	0.12-2.5	0.43128
	(G3 vs G1-G2)
LMU-KKG
	Four-gene-classifier	55 vs 53	2.01	1.09-3.69	0.0218
	(high-risk vs low-risk)
	HPV-status	85 vs 23	3.7	1.34-10.49	0.00668
	(negative vs positive)
	Tumor Localization
	Oral cavity vs Larynx	27 vs 12	0.83	0.31-2.22	0.70494
	Oral cavity vs Oropharynx	27 vs 52	1.22	0.59-2.51	0.59183
	Hypopharynx vs Oral cavity	17 vs 27	1.27	0.53-3.04	0.59343
	Larynx vs Oropharynx	12 vs 52	1.49	0.60-3.76	0.38601
	Hypopharynx vs Oropharynx	17 vs 52	1.47	0.66-3.24	0.34931
	Hypopharynx vs Larynx	17 vs 12	1.09	0.38-3.11	0.87255
	Gender	34 vs 74	1.13	0.61-2.09	0.70144
	(Female vs Male)
	Age	64 vs 44	1.29	0.70-2.37	0.40953
	(>=60 years vs <60)
	Alcohol Consumption	53 vs 32	1.22	0.85-1.75	0.26962
	(Yes vs No)
	Smoking status	71 vs 9	1.75	0.53-5.72	0.34872
	(smoker vs non-smoker)
	pT stage	44 vs 64	1.66	0.93-2.96	0.08518
	(T3-T4 vs T1-T2)
	pN stage	51 vs 57	1.67	0.93-3.00	0.08259
	(N2-N3 vs N0-N1)
	Grade	68 vs 40	0.77	0.43-1.38	0.38039
	(G3 vs G1-G2)
	UICC TNM Stage	11 vs 97	2.3	0.71-7.43	0.15264
	(I-II vs III-IV)
