# Supplementary material for: A prognostic mRNA expression signature of four 16q24.3 genes in radio(chemo)therapy‐treated head and neck squamous cell carcinoma (HNSCC)
Source: Mol Oncol. 2018 Oct 26;12(12):2085–101. doi: 10.1002/1878-0261.12388 (PMC6275282; doi:10.1002/1878-0261.12388)
Supplement: Supplementary file 8 — Table S5. Gene set enrichment analysis (GSEA): Significantly (FDR < 0.05) up‐regulated sets of genes between the four‐gene signature high and low‐risk groups of the TCGA cohort. [file MOL2-12-2085-s008.xls]

## Sheet: SI_Table_gsea_report_for_na_pos
SI Table 5: Gene set enrichment analysis (GSEA): Significantly (FDR<0.05) up-regulated sets of genes between the four-gene-signature high and low-risk groups of the TCGA cohort.
Name Gene set	Gene set size	Normalized enrichment score (NES)	NOM p-val	FDR
REACTOME_VOLTAGE_GATED_POTASSIUM_CHANNELS	43	2.10441	0	0.000341
REACTOME_PHOSPHOLIPASE_C_MEDIATED_CASCADE	52	2.1125	0	0.000683
REACTOME_STRIATED_MUSCLE_CONTRACTION	27	2.06092	0	0.0011753
REACTOME_PHOSPHORYLATION_OF_CD3_AND_TCR_ZETA_CHAINS	16	1.9813	0	0.0025373
REACTOME_NEGATIVE_REGULATION_OF_FGFR_SIGNALING	37	1.97346	0	0.00259883
REACTOME_SHC_MEDIATED_CASCADE	28	1.98938	0	0.00290166
REACTOME_FGFR_LIGAND_BINDING_AND_ACTIVATION	22	1.99317	0	0.00343639
REACTOME_HS_GAG_BIOSYNTHESIS	31	1.9471	0.00151286	0.00387309
REACTOME_POTASSIUM_CHANNELS	97	1.93913	0	0.00413766
REACTOME_GENERATION_OF_SECOND_MESSENGER_MOLECULES	27	1.94948	0	0.00417403
REACTOME_MUSCLE_CONTRACTION	47	1.9223	0	0.00454322
REACTOME_ACTIVATED_POINT_MUTANTS_OF_FGFR2	16	1.91328	0.0016129	0.00480377
REACTOME_PD1_SIGNALING	18	1.92237	0	0.00495624
REACTOME_IMMUNOREGULATORY_INTERACTIONS_BETWEEN_A_LYMPHOID_AND_A_NON_LYMPHOID_CELL	63	1.88706	0	0.00662558
REACTOME_FRS2_MEDIATED_CASCADE	36	1.87857	0	0.00676566
REACTOME_TCR_SIGNALING	52	1.87394	0	0.0071188
REACTOME_PHASE1_FUNCTIONALIZATION_OF_COMPOUNDS	69	1.82256	0.00143062	0.0144374
REACTOME_HEPARAN_SULFATE_HEPARIN_HS_GAG_METABOLISM	52	1.80991	0	0.0164831
REACTOME_SIGNALING_BY_FGFR_MUTANTS	43	1.78248	0.00295421	0.0226
REACTOME_NEURONAL_SYSTEM	275	1.7764	0	0.0231398
REACTOME_DOWNSTREAM_TCR_SIGNALING	35	1.74577	0.0030581	0.0322474
REACTOME_PLATELET_CALCIUM_HOMEOSTASIS	16	1.73744	0.00327869	0.0328521
REACTOME_COSTIMULATION_BY_THE_CD28_FAMILY	62	1.73017	0.00145349	0.0335485
REACTOME_GLUCURONIDATION	18	1.7253	0.00328407	0.0338743
REACTOME_PI3K_CASCADE	68	1.73783	0	0.0342458
REACTOME_PI_3K_CASCADE	54	1.73157	0.00564972	0.0343153
REACTOME_CGMP_EFFECTS	19	1.7109	0.00665557	0.0379764
REACTOME_DOWNSTREAM_SIGNALING_OF_ACTIVATED_FGFR	96	1.70735	0.00266667	0.038356
REACTOME_NITRIC_OXIDE_STIMULATES_GUANYLATE_CYCLASE	25	1.69054	0.00470219	0.0442822
