# Supplementary material for: A prognostic mRNA expression signature of four 16q24.3 genes in radio(chemo)therapy‐treated head and neck squamous cell carcinoma (HNSCC)
Source: Mol Oncol. 2018 Oct 26;12(12):2085–101. doi: 10.1002/1878-0261.12388 (PMC6275282; doi:10.1002/1878-0261.12388)
Supplement: Supplementary file 9 — Table S6. Gene set enrichment analysis (GSEA): Significantly (FDR < 0.05) down‐regulated sets of genes between the four‐gene signature high and low‐risk groups of the TCGA cohort. [file MOL2-12-2085-s009.xls]

## Sheet: SI_Table_gsea_report_for_na_neg
SI Table 6: Gene set enrichment analysis (GSEA): Significantly (FDR<0.05) down-regulated sets of genes between the four-gene-signature high and low-risk groups of the TCGA cohort.
Name Gene set	Gene set size	Normalized enrichment score (NES)	NOM p-val	FDR
REACTOME_ACTIVATION_OF_THE_MRNA_UPON_BINDING_OF_THE_CAP_BINDING_COMPLEX_AND_EIFS_AND_SUBSEQUENT_BINDING_TO_43S	68	-2.13298	0.00344828	0.0256638
REACTOME_CDK_MEDIATED_PHOSPHORYLATION_AND_REMOVAL_OF_CDC6	47	-2.11004	0.00597015	0.0258595
REACTOME_METABOLISM_OF_RNA	283	-2.0913	0	0.026366
REACTOME_SCF_BETA_TRCP_MEDIATED_DEGRADATION_OF_EMI1	50	-2.13965	0.0130293	0.0264697
REACTOME_RESPIRATORY_ELECTRON_TRANSPORT_ATP_SYNTHESIS_BY_CHEMIOSMOTIC_COUPLING_AND_HEAT_PRODUCTION_BY_UNCOUPLING_PROTEINS_	82	-2.03806	0	0.0265755
REACTOME_REGULATION_OF_MRNA_STABILITY_BY_PROTEINS_THAT_BIND_AU_RICH_ELEMENTS	82	-2.04465	0.00381679	0.0267743
REACTOME_DEPOSITION_OF_NEW_CENPA_CONTAINING_NUCLEOSOMES_AT_THE_CENTROMERE	59	-2.02383	0	0.0268595
REACTOME_INFLUENZA_LIFE_CYCLE	164	-2.14044	0	0.0275884
REACTOME_REGULATION_OF_APOPTOSIS	57	-1.98453	0.00341297	0.0277371
REACTOME_VIF_MEDIATED_DEGRADATION_OF_APOBEC3G	51	-2.04558	0	0.0277659
REACTOME_NONSENSE_MEDIATED_DECAY_ENHANCED_BY_THE_EXON_JUNCTION_COMPLEX	136	-2.1505	0	0.0279003
REACTOME_DEGRADATION_OF_THE_EXTRACELLULAR_MATRIX	29	-1.98779	0.00275482	0.0282338
REACTOME_AMYLOIDS	79	-1.93603	0.0114068	0.0283524
REACTOME_SCFSKP2_MEDIATED_DEGRADATION_OF_P27_P21	54	-1.92575	0.00353357	0.0284535
REACTOME_TRANSCRIPTION	198	-2.05071	0	0.0285416
REACTOME_METABOLISM_OF_MRNA	238	-2.15987	0	0.0287029
REACTOME_CDT1_ASSOCIATION_WITH_THE_CDC6_ORC_ORIGIN_COMPLEX	55	-1.95067	0.00341297	0.0287136
REACTOME_AUTODEGRADATION_OF_THE_E3_UBIQUITIN_LIGASE_COP1	49	-1.91315	0.00993378	0.0288274
REACTOME_PREFOLDIN_MEDIATED_TRANSFER_OF_SUBSTRATE_TO_CCT_TRIC	27	-1.93719	0	0.0291399
REACTOME_SIGNALING_BY_WNT	63	-1.95897	0.0108303	0.029251
REACTOME_BASIGIN_INTERACTIONS	25	-1.8814	0.00271739	0.0292888
REACTOME_P53_INDEPENDENT_G1_S_DNA_DAMAGE_CHECKPOINT	49	-1.95199	0.003125	0.0294092
REACTOME_TCA_CYCLE_AND_RESPIRATORY_ELECTRON_TRANSPORT	119	-1.88315	0.00458716	0.0298758
REACTOME_PROTEIN_FOLDING	51	-1.89504	0.0103093	0.0299287
REACTOME_FORMATION_OF_THE_TERNARY_COMPLEX_AND_SUBSEQUENTLY_THE_43S_COMPLEX	60	-2.1635	0.00342466	0.0300242
REACTOME_MEIOTIC_RECOMBINATION	81	-1.88427	0.00699301	0.0304861
REACTOME_REGULATION_OF_ORNITHINE_DECARBOXYLASE_ODC	48	-2.16923	0.00311526	0.0312404
REACTOME_RNA_POL_I_RNA_POL_III_AND_MITOCHONDRIAL_TRANSCRIPTION	116	-2.17891	0	0.031612
REACTOME_FORMATION_OF_TRANSCRIPTION_COUPLED_NER_TC_NER_REPAIR_COMPLEX	29	-1.85671	0.0113636	0.0319241
REACTOME_REGULATION_OF_MITOTIC_CELL_CYCLE	78	-2.18508	0	0.0319873
REACTOME_CYCLIN_E_ASSOCIATED_EVENTS_DURING_G1_S_TRANSITION_	63	-1.84943	0.00729927	0.0321293
REACTOME_MRNA_CAPPING	29	-1.84417	0.0058651	0.032346
REACTOME_RESPIRATORY_ELECTRON_TRANSPORT	66	-2.19149	0	0.0340431
REACTOME_ANTIGEN_PROCESSING_CROSS_PRESENTATION	74	-1.82511	0.00373134	0.0345604
REACTOME_AUTODEGRADATION_OF_CDH1_BY_CDH1_APC_C	57	-2.20502	0	0.0348409
REACTOME_MRNA_SPLICING_MINOR_PATHWAY	41	-1.81691	0.00277778	0.035168
REACTOME_MITOCHONDRIAL_PROTEIN_IMPORT	48	-1.80091	0.0070922	0.0354968
REACTOME_PEPTIDE_CHAIN_ELONGATION	115	-2.2126	0	0.0354996
REACTOME_BIOSYNTHESIS_OF_THE_N_GLYCAN_PRECURSOR_DOLICHOL_LIPID_LINKED_OLIGOSACCHARIDE_LLO_AND_TRANSFER_TO_A_NASCENT_PROTEIN	28	-1.80899	0.00611621	0.0357877
REACTOME_FORMATION_OF_TUBULIN_FOLDING_INTERMEDIATES_BY_CCT_TRIC	21	-1.80454	0.00761421	0.0357921
REACTOME_TELOMERE_MAINTENANCE	73	-1.78889	0.0105263	0.0359935
REACTOME_CROSS_PRESENTATION_OF_SOLUBLE_EXOGENOUS_ANTIGENS_ENDOSOMES	47	-1.79168	0.00923077	0.0362487
REACTOME_ACTIVATION_OF_NF_KAPPAB_IN_B_CELLS	62	-1.78334	0.0137457	0.0362521
REACTOME_FORMATION_OF_RNA_POL_II_ELONGATION_COMPLEX_	40	-1.77462	0.00306749	0.0370374
REACTOME_ER_PHAGOSOME_PATHWAY	60	-2.21533	0	0.0387268
REACTOME_ASSOCIATION_OF_TRIC_CCT_WITH_TARGET_PROTEINS_DURING_BIOSYNTHESIS	26	-1.75783	0.0152439	0.039384
REACTOME_APC_C_CDH1_MEDIATED_DEGRADATION_OF_CDC20_AND_OTHER_APC_C_CDH1_TARGETED_PROTEINS_IN_LATE_MITOSIS_EARLY_G1	65	-2.24656	0	0.040668
REACTOME_OLFACTORY_SIGNALING_PATHWAY	196	-1.74694	0.00549451	0.0407252
REACTOME_DESTABILIZATION_OF_MRNA_BY_AUF1_HNRNP_D0	51	-2.22165	0	0.0417383
REACTOME_RNA_POL_I_TRANSCRIPTION_TERMINATION	21	-1.73413	0.00510204	0.042201
REACTOME_FORMATION_OF_THE_HIV1_EARLY_ELONGATION_COMPLEX	29	-1.73419	0.0108401	0.0429286
REACTOME_3_UTR_MEDIATED_TRANSLATIONAL_REGULATION	136	-2.24874	0	0.0455393
REACTOME_METABOLISM_OF_PROTEINS	452	-1.7094	0	0.0474814
