# Supplementary material for: A prognostic mRNA expression signature of four 16q24.3 genes in radio(chemo)therapy‐treated head and neck squamous cell carcinoma (HNSCC)
Source: Mol Oncol. 2018 Oct 26;12(12):2085–101. doi: 10.1002/1878-0261.12388 (PMC6275282; doi:10.1002/1878-0261.12388)
Supplement: Supplementary file 10 — Table S7. Correlation of the first neighborhood genes of the reconstructed gene association network. [file MOL2-12-2085-s010.xls]

## Sheet: TCGA_NRC_HR_LR_1nbh_PLOTTING_16
SI Table 7: Correlation of the first neighborhood genes of the reconstructed gene association network. Partial correlation coefficients, p-values, adjusted p-values are listed for every connection between the genes. Positive and negative correlations are labeled in green and red, respectively.
Gene 1	Gene 2	Partial correlation coefficient	p-value	adjusted p-value	Correlation
CENPBD1	RPL21P40	0.00817278	6.66134e-16	1.01988e-12	positive
CENPBD1	RNF2P1	0.00671904	3.24154e-11	2.34364e-08	positive
CENPBD1	OR7E116P	0.00654013	1.05765e-10	6.87994e-08	positive
CENPBD1	SLC6A13	0.00644331	1.98034e-10	1.21586e-07	positive
APRT	OR7E116P	0.0064043	2.54324e-10	1.52507e-07	positive
APRT	RPL21P40	0.00640178	2.58447e-10	1.54745e-07	positive
APRT	COX4I1	0.00620429	8.96532e-10	4.76244e-07	positive
CHMP1A	ZC3H18	0.00618121	1.03427e-09	5.41856e-07	positive
APRT	CHMP1A	0.00613837	1.34672e-09	6.86841e-07	positive
CHMP1A	CENPBD1	0.00591424	5.2081e-09	2.2985e-06	positive
CENPBD1	TP53TG3D	0.00589973	5.67506e-09	2.48017e-06	positive
APRT	SLC6A13	0.00589884	5.70519e-09	2.49182e-06	positive
CHMP1A	KLHL36	0.00587791	6.45544e-09	2.78124e-06	positive
APRT	VPS9D1	0.00586563	6.93942e-09	2.96545e-06	positive
APRT	CENPBD1	0.00578186	1.13201e-08	4.57814e-06	positive
KRT37	CENPBD1	0.00568138	2.0182e-08	7.62705e-06	positive
CENPBD1	ZC3H18	0.00560069	3.18875e-08	1.14036e-05	positive
CHMP1A	ATMIN	0.00559946	3.21083e-08	1.1473e-05	positive
APRT	ZC3H18	0.00557323	3.72046e-08	1.30532e-05	positive
APRT	TRAPPC2L	0.00556241	3.95281e-08	1.37619e-05	positive
CENPBD1	CCT5P1	0.00553702	4.55461e-08	1.55838e-05	positive
CHMP1A	SPATA33	0.00552604	4.84176e-08	1.64399e-05	positive
APRT	FAM21FP	0.00547406	6.45552e-08	2.11449e-05	positive
CENPBD1	LNPK	0.00546929	6.62743e-08	2.16355e-05	positive
APRT	COG8	0.00546542	6.77005e-08	2.20432e-05	positive
CHMP1A	RPL21P40	0.00546069	6.9486e-08	2.25537e-05	positive
APRT	ACSF3	0.00543979	7.79324e-08	2.49256e-05	positive
APRT	TM4SF19-TCTEX1D2	0.00543701	7.91277e-08	2.52557e-05	positive
CENPBD1	RGS1	-0.00542966	8.23717e-08	2.61479e-05	negative
CHMP1A	TCF25	0.00541068	9.13645e-08	2.86146e-05	positive
CHMP1A	IST1	0.00540637	9.35374e-08	2.92039e-05	positive
CHMP1A	COG4	0.00536788	1.1527e-07	3.50062e-05	positive
CENPBD1	SPATA2L	0.00535599	1.22923e-07	3.703e-05	positive
CENPBD1	IGKV2-18	-0.00534464	1.3068e-07	3.90578e-05	negative
CENPBD1	GABRB3	0.00532305	1.46764e-07	4.31887e-05	positive
GALNS	DNAH10	0.00529521	1.70358e-07	4.91377e-05	positive
CENPBD1	ACSF3	0.0052625	2.02778e-07	5.71438e-05	positive
APRT	TCF25	0.00525019	2.16453e-07	6.04417e-05	positive
CHMP1A	ZFP1	0.00514919	3.6786e-07	9.53457e-05	positive
CHMP1A	PSMD7	0.00514544	3.75113e-07	9.69632e-05	positive
APRT	SPATA2L	0.00513339	3.99335e-07	0.000102336	positive
CENPBD1	TM4SF19-TCTEX1D2	0.00512768	4.11327e-07	0.000104972	positive
GALNS	EFCAB1	0.00511718	4.34305e-07	0.000109963	positive
CHMP1A	SPG7	0.00511459	4.40175e-07	0.000111236	positive
CENPBD1	HHIPL2	0.00508672	5.08214e-07	0.000125869	positive
CHMP1A	EMC8	0.00506331	5.73104e-07	0.000139517	positive
CENPBD1	USP10	0.00506084	5.80371e-07	0.00014103	positive
CENPBD1	C2orf72	0.00503683	6.56116e-07	0.000156532	positive
APRT	RNF2P1	0.00502622	6.92524e-07	0.00016391	positive
CENPBD1	FAM21FP	0.00502292	7.04267e-07	0.00016628	positive
GALNS	PPP1R3G	0.00501407	7.36655e-07	0.000172757	positive
APRT	PADI4	0.0050107	7.4934e-07	0.000175272	positive
IST1	CENPBD1	0.00499928	7.94004e-07	0.000184068	positive
GALNS	DYNC2H1	0.0049957	8.08482e-07	0.000186901	positive
APRT	CAGE1	0.00498431	8.56409e-07	0.000196288	positive
APRT	CCT5P1	0.00496628	9.37836e-07	0.000212067	positive
CENPBD1	OSMR	0.00495705	9.82354e-07	0.000220555	positive
APRT	DHX38	0.0049452	1.04252e-06	0.00023193	positive
APRT	PDF	0.00494358	1.05103e-06	0.000233531	positive
GALNS	MYO3B	0.00493445	1.10018e-06	0.000242707	positive
CHMP1A	DHX38	0.00493004	1.12467e-06	0.000247265	positive
CENPBD1	PROM1	0.0049125	1.22752e-06	0.000266295	positive
APRT	C11orf71	0.00491006	1.2425e-06	0.000269026	positive
CHMP1A	PDF	0.00490968	1.24491e-06	0.000269463	positive
LHFPL4	CENPBD1	-0.00490653	1.26455e-06	0.000273042	negative
CENPBD1	KLHL36	0.00490158	1.29604e-06	0.000278765	positive
SPATA33	CENPBD1	0.00490106	1.2994e-06	0.000279373	positive
GALNS	GLG1	0.00488899	1.37966e-06	0.000293787	positive
CHMP1A	ZNRF1	0.00488774	1.3882e-06	0.000295313	positive
CHMP1A	WWP2	0.00485675	1.61796e-06	0.000335909	positive
GALNS	ANKRD37	0.0048561	1.62309e-06	0.000336808	positive
CHMP1A	HSDL1	0.00484793	1.6897e-06	0.000348432	positive
CHMP1A	ADAT1	0.00484283	1.73267e-06	0.000355883	positive
CENPBD1	PTCHD1	0.00482908	1.85357e-06	0.000376561	positive
GALNS	SRPK2	0.00482706	1.87202e-06	0.000379678	positive
CHMP1A	FAM21FP	0.00482436	1.89692e-06	0.000383868	positive
CHMP1A	MTHFSD	0.00479721	2.16598e-06	0.000428746	positive
CENPBD1	HNRNPA3P11	-0.00479327	2.20791e-06	0.000435648	negative
CENPBD1	ZNF33B	0.00478082	2.34564e-06	0.000458365	positive
APRT	CTU2	0.00478033	2.35129e-06	0.000459295	positive
APRT	RAD51AP2	0.00475746	2.62668e-06	0.000503744	positive
APRT	TMEM261	0.00474995	2.7238e-06	0.000519177	positive
GALNS	CPA1	0.00473417	2.93897e-06	0.000553193	positive
CHMP1A	DDX19A	0.00472963	3.00384e-06	0.000563364	positive
CHMP1A	KARS	0.0047248	3.07442e-06	0.000574404	positive
GALNS	MTMR2	0.00471309	3.25202e-06	0.000601873	positive
CHMP1A	TP53TG3C	0.00469784	3.49818e-06	0.000639597	positive
CHMP1A	WDR59	0.00468471	3.72438e-06	0.000673873	positive
CHMP1A	SLC6A13	0.00468203	3.77227e-06	0.000681073	positive
APRT	SPATA33	0.00468075	3.79529e-06	0.000684523	positive
CENPBD1	TMEM170A	0.00463073	4.8105e-06	0.000833587	positive
CHMP1A	VPS4A	0.00461825	5.10174e-06	0.000874892	positive
CHMP1A	EXOSC6	0.0046177	5.11471e-06	0.000876712	positive
APRT	MGST1	0.00460261	5.4905e-06	0.000929155	positive
CENPBD1	GRIA3	-0.00459443	5.70488e-06	0.00095884	negative
CENPBD1	SYAP1	-0.00458872	5.85925e-06	0.000979971	negative
CHMP1A	TPPP3	0.00458169	6.05507e-06	0.00100658	positive
APRT	AKR1B15	0.00455164	6.96407e-06	0.00112954	positive
CHMP1A	TUBA4B	0.00454836	7.07064e-06	0.00114368	positive
APRT	DHODH	0.00454822	7.07544e-06	0.00114432	positive
APRT	TP53TG3C	0.00454509	7.1789e-06	0.00115796	positive
APRT	COG4	0.00454243	7.26767e-06	0.00116961	positive
CHMP1A	TLDC1	0.00454225	7.274e-06	0.00117044	positive
CHMP1A	NXF2	0.00451618	8.20499e-06	0.00129145	positive
APRT	RPL13	0.00451446	8.27013e-06	0.0012998	positive
APRT	ALAS2	0.00450568	8.61107e-06	0.0013435	positive
CENPBD1	C5orf38	0.00450196	8.75946e-06	0.00136236	positive
CENPBD1	PHLPP2	0.00449013	9.24816e-06	0.00142435	positive
CHMP1A	VPS9D1	0.0044868	9.39033e-06	0.00144224	positive
CHMP1A	ANKRD20A8P	0.00448148	9.6218e-06	0.00147115	positive
CHMP1A	ACSF3	0.00447973	9.69917e-06	0.00148076	positive
CHMP1A	MC1R	0.0044728	1.00112e-05	0.00151925	positive
APRT	MEIKIN	0.00447194	1.00506e-05	0.0015241	positive
CENPBD1	HAS3	0.00446824	1.02219e-05	0.00154525	positive
CHMP1A	COG8	0.00445718	1.075e-05	0.00160964	positive
CHMP1A	CTU2	0.00445669	1.07742e-05	0.00161256	positive
CENPBD1	TCF25	0.00444647	1.12869e-05	0.0016745	positive
APRT	MVD	0.00444104	1.15684e-05	0.00170813	positive
APRT	COQ9	0.00442124	1.26533e-05	0.00183598	positive
