# Supplementary material for: A prognostic mRNA expression signature of four 16q24.3 genes in radio(chemo)therapy‐treated head and neck squamous cell carcinoma (HNSCC)
Source: Mol Oncol. 2018 Oct 26;12(12):2085–101. doi: 10.1002/1878-0261.12388 (PMC6275282; doi:10.1002/1878-0261.12388)
Supplement: Supplementary file 11 — Table S8. Correlation of the second neighborhood genes of the reconstructed gene association network. [file MOL2-12-2085-s011.xls]

## Sheet: TCGA_NRC_HR_LR_2nbh_160718.txt
SI Table 8: Correlation of the second neighborhood genes of the reconstructed gene association network. Partial correlation coefficients, p-values, adjusted p-values are listed for every connection between the genes. Positive and negative correlations are listed.
Gene 1	Gene 2	Partial correlation coefficient	p-value	adjusted p-value	Correlation
PRSS1	IGLV3-29	0.0412196	2.22045e-16	3.61099e-13	positive
NXF2B	NXF2	0.0402018	2.22045e-16	3.61099e-13	positive
NXF2	FAM9C	0.0387825	2.22045e-16	3.61099e-13	positive
NXF2B	FAM9C	0.0373114	2.22045e-16	3.61099e-13	positive
NXF2	ANKRD20A8P	0.0345767	2.22045e-16	3.61099e-13	positive
NXF2B	ANKRD20A8P	0.0335341	2.22045e-16	3.61099e-13	positive
IGHG4	IGLV3-29	0.0327556	2.22045e-16	3.61099e-13	positive
ANKRD20A8P	FAM9C	0.0317315	2.22045e-16	3.61099e-13	positive
PRAMENP	IGLV3-29	0.0304952	2.22045e-16	3.61099e-13	positive
IGHV1-14	IGLV3-29	0.0304908	2.22045e-16	3.61099e-13	positive
IGLV3-29	IGHV3-38	0.0304374	2.22045e-16	3.61099e-13	positive
TMEM178A	TF	0.0303427	2.22045e-16	3.61099e-13	positive
NXF2	TPTE	0.030121	2.22045e-16	3.61099e-13	positive
PLA2G2D	EPHA8	0.0297006	2.22045e-16	3.61099e-13	positive
PRAMENP	PRSS1	0.0296941	2.22045e-16	3.61099e-13	positive
PRSS1	IGHG4	0.0296518	2.22045e-16	3.61099e-13	positive
TUBA4B	PRG2	0.0289797	2.22045e-16	3.61099e-13	positive
GRIK3	IGHV3-64	0.0287995	2.22045e-16	3.61099e-13	positive
NXF2B	TPTE	0.028509	2.22045e-16	3.61099e-13	positive
PRSS1	IGHV3-38	0.0282609	2.22045e-16	3.61099e-13	positive
TF	PROM1	0.028076	2.22045e-16	3.61099e-13	positive
IGKV3D-20	IGLV3-29	0.027793	2.22045e-16	3.61099e-13	positive
TPTE	FAM9C	0.0277742	2.22045e-16	3.61099e-13	positive
IL1F10	PGLYRP2	0.0277728	2.22045e-16	3.61099e-13	positive
EPHA8	IGKV2-10	0.0270143	2.22045e-16	3.61099e-13	positive
IGHV1-14	PRSS1	0.026905	2.22045e-16	3.61099e-13	positive
CELP	IGHV3-64	0.0267981	2.22045e-16	3.61099e-13	positive
RPL3P7	PGC	0.0266419	2.22045e-16	3.61099e-13	positive
UPK1A	ABCC2	0.0266324	2.22045e-16	3.61099e-13	positive
DHRS2	MAGEB1	0.0265988	2.22045e-16	3.61099e-13	positive
DHRS2	OR51B4	0.026537	2.22045e-16	3.61099e-13	positive
MYL12B	MYL12A	0.0262006	2.22045e-16	3.61099e-13	positive
UPK1A	HPGD	0.0261349	2.22045e-16	3.61099e-13	positive
MAGEB17	NXF2	0.0260896	2.22045e-16	3.61099e-13	positive
SPANXA1	SPANXA2	0.026066	2.22045e-16	3.61099e-13	positive
PROM1	RARRES1	0.0260514	2.22045e-16	3.61099e-13	positive
PCDH10	STMN2	0.0259539	2.22045e-16	3.61099e-13	positive
OR51B4	MAGEB1	0.0256416	2.22045e-16	3.61099e-13	positive
CBLC	IGKV1OR2-3	0.025641	2.22045e-16	3.61099e-13	positive
DBX2	ATRNL1	0.0256219	2.22045e-16	3.61099e-13	positive
UPK1A	MAL	0.0255407	2.22045e-16	3.61099e-13	positive
TPTE	ANKRD20A8P	0.025493	2.22045e-16	3.61099e-13	positive
TF	C16orf89	0.0254921	2.22045e-16	3.61099e-13	positive
STX10	HTN3	0.0253966	2.22045e-16	3.61099e-13	positive
KLRF2	NCR2	0.0250782	2.22045e-16	3.61099e-13	positive
SLC13A4	MRGPRX2	0.024851	2.22045e-16	3.61099e-13	positive
DBX2	FBLL1	0.024688	2.22045e-16	3.61099e-13	positive
PRSS1	IGKV3D-20	0.0246372	2.22045e-16	3.61099e-13	positive
HBA1	HBB	0.0245662	2.22045e-16	3.61099e-13	positive
CBLN4	RSPO2	0.0245264	2.22045e-16	3.61099e-13	positive
HOOK2	HTN3	0.0244303	2.22045e-16	3.61099e-13	positive
GRIK3	CELP	0.0243536	2.22045e-16	3.61099e-13	positive
MYL12A	PPME1	0.0243489	2.22045e-16	3.61099e-13	positive
CBLN4	SLC13A4	0.0243027	2.22045e-16	3.61099e-13	positive
CPA1	IGLV3-29	0.0242601	2.22045e-16	3.61099e-13	positive
NXF2B	MAGEB17	0.0242341	2.22045e-16	3.61099e-13	positive
FBLL1	ATRNL1	0.0242276	2.22045e-16	3.61099e-13	positive
RSPO2	SLC13A4	0.024226	2.22045e-16	3.61099e-13	positive
PLA2G2D	IGKV2-10	0.0241257	2.22045e-16	3.61099e-13	positive
UPK1A	XCR1	0.0241112	2.22045e-16	3.61099e-13	positive
CBLN4	IGF1	0.0240596	2.22045e-16	3.61099e-13	positive
IGKV2OR2-2	IGLV3-29	0.0240039	2.22045e-16	3.61099e-13	positive
CBLN4	CEBPE	0.0240022	2.22045e-16	3.61099e-13	positive
SPANXA1	SPANXC	0.0238886	2.22045e-16	3.61099e-13	positive
SPANXA2	SPANXC	0.0238886	2.22045e-16	3.61099e-13	positive
CPA1	PRSS1	0.0237278	2.22045e-16	3.61099e-13	positive
CEBPE	SLC13A4	0.0236472	2.22045e-16	3.61099e-13	positive
TF	RARRES1	0.023626	2.22045e-16	3.61099e-13	positive
C16orf89	PROM1	0.0236011	2.22045e-16	3.61099e-13	positive
NXF2	IGHD	0.0235949	2.22045e-16	3.61099e-13	positive
UPK1A	ENDOU	0.0235334	2.22045e-16	3.61099e-13	positive
RSPO2	CEBPE	0.0234593	2.22045e-16	3.61099e-13	positive
IGLV7-46	IGLV3-29	0.0233931	2.22045e-16	3.61099e-13	positive
PTGS1	HTN3	0.0232925	2.22045e-16	3.61099e-13	positive
IGHV7-34-1	IGLV3-29	0.0232563	2.22045e-16	3.61099e-13	positive
NXF2	EIF2S3	0.0232562	2.22045e-16	3.61099e-13	positive
MAGEB17	FAM9C	0.0231162	2.22045e-16	3.61099e-13	positive
CD177	PROM1	0.023055	2.22045e-16	3.61099e-13	positive
EPHA8	NAP1L4P1	0.023054	2.22045e-16	3.61099e-13	positive
SLC13A4	IGKV3D-7	0.023037	2.22045e-16	3.61099e-13	positive
CCDC141	PCDH10	0.0227415	2.22045e-16	3.61099e-13	positive
FAM9C	EIF2S3	0.0227388	2.22045e-16	3.61099e-13	positive
CXorf49	CXorf49B	0.0227263	2.22045e-16	3.61099e-13	positive
UMODL1	ARSF	0.0227013	2.22045e-16	3.61099e-13	positive
MAGEB17	ANKRD20A8P	0.0226719	2.22045e-16	3.61099e-13	positive
MYL12B	PPME1	0.0226681	2.22045e-16	3.61099e-13	positive
NXF2B	IGHD	0.0226642	2.22045e-16	3.61099e-13	positive
CEBPE	IGF1	0.0226482	2.22045e-16	3.61099e-13	positive
FAM9C	IGHD	0.0226408	2.22045e-16	3.61099e-13	positive
SLC13A4	IGF1	0.0226344	2.22045e-16	3.61099e-13	positive
CBLN4	MRGPRX2	0.0226258	2.22045e-16	3.61099e-13	positive
FGF9	IGHV3-64	0.0225965	2.22045e-16	3.61099e-13	positive
GPR84	PROK2	0.0225763	2.22045e-16	3.61099e-13	positive
KPRP	LCE1C	0.022566	2.22045e-16	3.61099e-13	positive
CXCL8	PROK2	0.0225302	2.22045e-16	3.61099e-13	positive
NXF2B	EIF2S3	0.0225209	2.22045e-16	3.61099e-13	positive
RSPO2	IGF1	0.0224895	2.22045e-16	3.61099e-13	positive
HTR3E	PCDH10	0.0224671	2.22045e-16	3.61099e-13	positive
TPH2	DHRS2	0.0224211	2.22045e-16	3.61099e-13	positive
EPHA8	IGKV2D-40	0.0223859	2.22045e-16	3.61099e-13	positive
ZNF517	IGHV3-64	0.0223381	2.22045e-16	3.61099e-13	positive
MRGPRX2	IGKV3D-7	0.0222962	2.22045e-16	3.61099e-13	positive
EPHA8	IGHV4-31	0.0222785	2.22045e-16	3.61099e-13	positive
RGS7BP	ARSF	0.0222627	2.22045e-16	3.61099e-13	positive
HPGD	ABCC2	0.0222596	2.22045e-16	3.61099e-13	positive
TRDC	KIR3DL2	0.0221823	2.22045e-16	3.61099e-13	positive
TPH2	MAGEB1	0.0221719	2.22045e-16	3.61099e-13	positive
RPL3P7	SCUBE1	0.0221358	2.22045e-16	3.61099e-13	positive
BZW1	PGLYRP2	0.0221332	2.22045e-16	3.61099e-13	positive
IGHG4	IGHV3-38	0.022132	2.22045e-16	3.61099e-13	positive
XCR1	ABCC2	0.0221297	2.22045e-16	3.61099e-13	positive
IGHV1-14	IGKV3D-20	0.0221032	2.22045e-16	3.61099e-13	positive
HPGD	MAL	0.022077	2.22045e-16	3.61099e-13	positive
TPH2	OR51B4	0.0220718	2.22045e-16	3.61099e-13	positive
UMODL1	RGS7BP	0.022067	2.22045e-16	3.61099e-13	positive
TF	LTF	0.022016	2.22045e-16	3.61099e-13	positive
C4A	PROM1	0.0220136	2.22045e-16	3.61099e-13	positive
MRGPRX2	IGF1	0.0219935	2.22045e-16	3.61099e-13	positive
KIR3DL2	ASS1P11	0.0219265	2.22045e-16	3.61099e-13	positive
FAM25G	FAM25C	0.0218729	2.22045e-16	3.61099e-13	positive
PRAMENP	IGHG4	0.0218122	2.22045e-16	3.61099e-13	positive
ASPRV1	KPRP	0.0218008	2.22045e-16	3.61099e-13	positive
PLA2G2D	NAP1L4P1	0.021791	2.22045e-16	3.61099e-13	positive
CNTN5	PPME1	0.0217792	2.22045e-16	3.61099e-13	positive
RARRES1	LTF	0.0217533	2.22045e-16	3.61099e-13	positive
TFPI2	PPBP	0.0217499	2.22045e-16	3.61099e-13	positive
RSPO2	IGKV3D-7	0.0217416	2.22045e-16	3.61099e-13	positive
CEBPE	IGKV3D-7	0.0217389	2.22045e-16	3.61099e-13	positive
PRAP1	HNRNPA1P14	0.0217129	2.22045e-16	3.61099e-13	positive
HSD17B12	ALKBH3	0.0217111	2.22045e-16	3.61099e-13	positive
KCTD21	PPBP	0.0216979	2.22045e-16	3.61099e-13	positive
PROM1	LTF	0.021683	2.22045e-16	3.61099e-13	positive
FGF9	GRIK3	0.0216793	2.22045e-16	3.61099e-13	positive
IGHV1-14	IGHG4	0.0216738	2.22045e-16	3.61099e-13	positive
MYL12A	CNTN5	0.0216645	2.22045e-16	3.61099e-13	positive
PRSS1	IGHV7-34-1	0.0216645	2.22045e-16	3.61099e-13	positive
PRAP1	TREH	0.0216576	2.22045e-16	3.61099e-13	positive
CBLN4	IGKV3D-7	0.0216085	2.22045e-16	3.61099e-13	positive
IGHV1-14	PRAMENP	0.0215672	2.22045e-16	3.61099e-13	positive
CEBPE	MRGPRX2	0.0215569	2.22045e-16	3.61099e-13	positive
GRIK3	ZNF517	0.0215495	2.22045e-16	3.61099e-13	positive
IGLV7-46	PRSS1	0.021537	2.22045e-16	3.61099e-13	positive
PRAP1	FAM25C	0.0215133	2.22045e-16	3.61099e-13	positive
RSPO2	MRGPRX2	0.0215118	2.22045e-16	3.61099e-13	positive
FCAR	PROK2	0.0214883	2.22045e-16	3.61099e-13	positive
FAM25G	PRAP1	0.0214681	2.22045e-16	3.61099e-13	positive
ABCC2	MAL	0.0214569	2.22045e-16	3.61099e-13	positive
TMEM178A	PROM1	0.0214111	2.22045e-16	3.61099e-13	positive
DSC1	KPRP	0.0213893	2.22045e-16	3.61099e-13	positive
IGF1	IGKV3D-7	0.0213408	2.22045e-16	3.61099e-13	positive
PRSS1	IGKV2OR2-2	0.0213142	2.22045e-16	3.61099e-13	positive
HNRNPA1P14	TREH	0.0212976	2.22045e-16	3.61099e-13	positive
NKG7	KIR3DL2	0.0212542	2.22045e-16	3.61099e-13	positive
IGKV2-10	IGKV2D-40	0.0212431	2.22045e-16	3.61099e-13	positive
FAM25C	HNRNPA1P14	0.021241	2.22045e-16	3.61099e-13	positive
IGHG4	IGKV3D-20	0.0212371	2.22045e-16	3.61099e-13	positive
FAM25G	HNRNPA1P14	0.0212044	2.22045e-16	3.61099e-13	positive
SERPINI1	GSTA3	0.0211974	2.22045e-16	3.61099e-13	positive
NCMAP	PROM1	0.0211892	2.22045e-16	3.61099e-13	positive
C1QTNF4	ASS1P11	0.0211825	2.22045e-16	3.61099e-13	positive
LCE2C	LCE2B	0.0211736	2.22045e-16	3.61099e-13	positive
LLPH	CCT2	0.0211721	2.22045e-16	3.61099e-13	positive
PLA2G2D	IGHV4-31	0.0211692	2.22045e-16	3.61099e-13	positive
KRT4	MAL	0.0211448	2.22045e-16	3.61099e-13	positive
VARS	MRPS18B	0.0211439	2.22045e-16	3.61099e-13	positive
CCDC141	STMN2	0.0211086	2.22045e-16	3.61099e-13	positive
TFPI2	KCTD21	0.0210953	2.22045e-16	3.61099e-13	positive
IGHV3-64	FAM98C	0.0210936	2.22045e-16	3.61099e-13	positive
FAM25G	TREH	0.0210699	2.22045e-16	3.61099e-13	positive
FLG2	UPK1A	0.0210467	2.22045e-16	3.61099e-13	positive
PLA2G2D	IGKV2D-40	0.0210103	2.22045e-16	3.61099e-13	positive
PLEK	PROK2	0.0209837	2.22045e-16	3.61099e-13	positive
TREX2	HSD17B12	0.0209751	2.22045e-16	3.61099e-13	positive
DEFB103B	DEFB103A	0.0209686	2.22045e-16	3.61099e-13	positive
FAM25C	TREH	0.020953	2.22045e-16	3.61099e-13	positive
FLG2	ARG1	0.0209255	2.22045e-16	3.61099e-13	positive
CD160	KIR3DL2	0.0208967	2.22045e-16	3.61099e-13	positive
DCLK1	PCDH10	0.020888	2.22045e-16	3.61099e-13	positive
ENDOU	MAL	0.0208617	2.22045e-16	3.61099e-13	positive
HPGD	XCR1	0.0208101	2.22045e-16	3.61099e-13	positive
HPGD	ENDOU	0.020753	2.22045e-16	3.61099e-13	positive
TMPRSS15	PCDH10	0.0207273	2.22045e-16	3.61099e-13	positive
FLG2	LCE1C	0.020642	2.22045e-16	3.61099e-13	positive
HTR3E	STMN2	0.0206006	2.22045e-16	3.61099e-13	positive
GADD45GIP1	STX10	0.0205799	2.22045e-16	3.61099e-13	positive
EPYC	ATP5HP4	0.0205721	2.22045e-16	3.61099e-13	positive
DNAH10	CPA1	0.0205535	2.22045e-16	3.61099e-13	positive
TRDC	NKG7	0.0205301	2.22045e-16	3.61099e-13	positive
KIR3DL2	KLRC2	0.0204899	2.22045e-16	3.61099e-13	positive
LAMTOR1	ANAPC15	0.0204896	2.22045e-16	3.61099e-13	positive
EPYC	GAL	0.0204765	2.22045e-16	3.61099e-13	positive
IGHV1-14	IGHV3-38	0.0204551	2.22045e-16	3.61099e-13	positive
XCR1	MAL	0.0204467	2.22045e-16	3.61099e-13	positive
MAGEB17	TPTE	0.0204391	2.22045e-16	3.61099e-13	positive
SCUBE1	PGC	0.0204166	2.22045e-16	3.61099e-13	positive
PLAC8	ARSF	0.0204142	2.22045e-16	3.61099e-13	positive
EXT2	ALKBH3	0.0203948	2.22045e-16	3.61099e-13	positive
CDC42P3	PROK2	0.0203835	2.22045e-16	3.61099e-13	positive
MYL12B	CNTN5	0.0203405	2.22045e-16	3.61099e-13	positive
BMS1P8	IGLV3-29	0.0203051	2.22045e-16	3.61099e-13	positive
MRPS18B	NRM	0.0203043	2.22045e-16	3.61099e-13	positive
EPHA8	TRAV25	0.0202953	2.22045e-16	3.61099e-13	positive
RDH12	SLC13A4	0.0202513	2.22045e-16	3.61099e-13	positive
IGHV3-64	MUC5AC	0.0202384	2.22045e-16	3.61099e-13	positive
ZBED1	PPP2R5C	0.0202226	2.22045e-16	3.61099e-13	positive
CXCL8	GPR84	0.0201601	2.22045e-16	3.61099e-13	positive
EPHA8	SEC14L5	0.0201601	2.22045e-16	3.61099e-13	positive
CCT6A	SUMF2	0.0201561	2.22045e-16	3.61099e-13	positive
PRAMENP	IGHV3-38	0.0201359	2.22045e-16	3.61099e-13	positive
KRT10	FLG	0.0201274	2.22045e-16	3.61099e-13	positive
OR51B4	HBE1	0.0200878	2.22045e-16	3.61099e-13	positive
TRDC	KLRC2	0.0200813	2.22045e-16	3.61099e-13	positive
ARG1	LCE1C	0.0200719	2.22045e-16	3.61099e-13	positive
MYOC	PGPEP1L	0.0200625	2.22045e-16	3.61099e-13	positive
ZNF474	HNRNPA1P14	0.0200596	2.22045e-16	3.61099e-13	positive
FLG	LCE1C	0.0200514	2.22045e-16	3.61099e-13	positive
DHRS2	BCAT1	0.0200225	2.22045e-16	3.61099e-13	positive
ZNF474	PRAP1	0.0200006	2.22045e-16	3.61099e-13	positive
CLEC4D	PROK2	0.0200001	2.22045e-16	3.61099e-13	positive
PLEK	GPR84	0.0199282	2.22045e-16	3.61099e-13	positive
CD160	ASS1P11	0.0199273	2.22045e-16	3.61099e-13	positive
ZNF474	TREH	0.01991	2.22045e-16	3.61099e-13	positive
DCLK1	STMN2	0.0198944	2.22045e-16	3.61099e-13	positive
EPHA8	GP1BA	0.0198912	2.22045e-16	3.61099e-13	positive
HBA1	PROK2	0.0198805	2.22045e-16	3.61099e-13	positive
ABCC2	ENDOU	0.0198715	2.22045e-16	3.61099e-13	positive
FLG2	LCE2B	0.0198703	2.22045e-16	3.61099e-13	positive
SERPINI1	ATP13A5	0.0198617	2.22045e-16	3.61099e-13	positive
C4orf26	FAM25C	0.0198554	2.22045e-16	3.61099e-13	positive
IL1B	PROK2	0.0198372	2.22045e-16	3.61099e-13	positive
FLG2	LCE2C	0.0198362	2.22045e-16	3.61099e-13	positive
BNIP3P11	ZNF107	0.0198351	2.22045e-16	3.61099e-13	positive
C4orf26	PRAP1	0.0198087	2.22045e-16	3.61099e-13	positive
UPK1A	SPRR3	0.0197939	2.22045e-16	3.61099e-13	positive
RPL3P7	P2RY2	0.0197687	2.22045e-16	3.61099e-13	positive
TRDC	CD160	0.0197303	2.22045e-16	3.61099e-13	positive
STUM	RXFP1	0.0196613	2.22045e-16	3.61099e-13	positive
PROK2	HBB	0.0196507	2.22045e-16	3.61099e-13	positive
ASPRV1	LCE1C	0.0196427	2.22045e-16	3.61099e-13	positive
PLAC8	UMODL1	0.0196407	2.22045e-16	3.61099e-13	positive
CBLC	ZSCAN5DP	0.0196339	2.22045e-16	3.61099e-13	positive
MGAT2	IGLV3-29	0.0196271	2.22045e-16	3.61099e-13	positive
BDNF	FETUB	0.0196191	2.22045e-16	3.61099e-13	positive
ZNF474	FAM25C	0.0196137	2.22045e-16	3.61099e-13	positive
TRDC	ASS1P11	0.019598	2.22045e-16	3.61099e-13	positive
C4orf26	FAM25G	0.019581	2.22045e-16	3.61099e-13	positive
CT62	MYL12A	0.0195508	2.22045e-16	3.61099e-13	positive
ANKRD20A8P	IGHD	0.0195467	2.22045e-16	3.61099e-13	positive
RDH12	MRGPRX2	0.0195332	2.22045e-16	3.61099e-13	positive
FAHD2B	ANKRD36	0.0195331	2.22045e-16	3.61099e-13	positive
FAM25G	ZNF474	0.0195297	2.22045e-16	3.61099e-13	positive
C4orf26	HNRNPA1P14	0.0195297	2.22045e-16	3.61099e-13	positive
MAGEA12	MAGEA2	0.0195273	2.22045e-16	3.61099e-13	positive
IGKV2-10	IGHV4-31	0.0195031	2.22045e-16	3.61099e-13	positive
SLC16A6P1	CBLC	0.0194798	2.22045e-16	3.61099e-13	positive
GPR84	CLEC4D	0.0194731	2.22045e-16	3.61099e-13	positive
OR7E116P	RPL21P40	0.0194725	2.22045e-16	3.61099e-13	positive
LCE2B	LCE1C	0.0194628	2.22045e-16	3.61099e-13	positive
ZBED1	CD36	0.019459	2.22045e-16	3.61099e-13	positive
ZBED1	HSPB9	0.0194573	2.22045e-16	3.61099e-13	positive
PGC	IGLV3-29	0.019456	2.22045e-16	3.61099e-13	positive
C16orf89	RARRES1	0.0194269	2.22045e-16	3.61099e-13	positive
GRIK3	FAM98C	0.019415	2.22045e-16	3.61099e-13	positive
IGHV7-34-1	IGHG4	0.0194054	2.22045e-16	3.61099e-13	positive
COL6A4P2	RNF182	0.0193966	2.22045e-16	3.61099e-13	positive
MAGEB1	BCAT1	0.0193929	2.22045e-16	3.61099e-13	positive
C4orf26	TREH	0.0193362	2.22045e-16	3.61099e-13	positive
VNN1	MYOC	0.0193153	2.22045e-16	3.61099e-13	positive
OR51B4	BCAT1	0.0192924	2.22045e-16	3.61099e-13	positive
SPINK1	PROK2	0.0192912	2.22045e-16	3.61099e-13	positive
FGF9	CELP	0.0192895	2.22045e-16	3.61099e-13	positive
IGHV1-14	IGKV2OR2-2	0.0192884	2.22045e-16	3.61099e-13	positive
DSC1	TCHH	0.0192685	2.22045e-16	3.61099e-13	positive
MRPS18B	PPP1R18	0.0192294	2.22045e-16	3.61099e-13	positive
ZNF474	GNRHR	0.0192037	2.22045e-16	3.61099e-13	positive
MYOC	LIM2	0.0192021	2.22045e-16	3.61099e-13	positive
PLA2G2D	GP1BA	0.0191992	2.22045e-16	3.61099e-13	positive
RPL21P40	SLC6A13	0.0191981	2.22045e-16	3.61099e-13	positive
TRDC	KLRC1	0.0191896	2.22045e-16	3.61099e-13	positive
MYOC	CALHM1	0.0191795	2.22045e-16	3.61099e-13	positive
RDH12	CBLN4	0.0191513	2.22045e-16	3.61099e-13	positive
LINC01057	ABHD12B	0.0191477	2.22045e-16	3.61099e-13	positive
NXF2B	SLC6A10P	0.0191445	2.22045e-16	3.61099e-13	positive
ZNF517	CELP	0.019135	2.22045e-16	3.61099e-13	positive
FBLL1	ST8SIA6	0.0191267	2.22045e-16	3.61099e-13	positive
FLG2	HPGD	0.0191104	2.22045e-16	3.61099e-13	positive
NKG7	ASS1P11	0.0191038	2.22045e-16	3.61099e-13	positive
HSD17B12	EXT2	0.0191001	2.22045e-16	3.61099e-13	positive
RDH12	RSPO2	0.019092	2.22045e-16	3.61099e-13	positive
SPRR3	MAL	0.0190886	2.22045e-16	3.61099e-13	positive
KCNJ10	EPHA8	0.0190805	2.22045e-16	3.61099e-13	positive
SMCP	MYOC	0.0190739	2.22045e-16	3.61099e-13	positive
PPP1R2P1	MRPS18B	0.019051	2.22045e-16	3.61099e-13	positive
ARG1	LCE2B	0.0190372	2.22045e-16	3.61099e-13	positive
IL1B	CXCL8	0.0190351	2.22045e-16	3.61099e-13	positive
TGM6	FETUB	0.0190252	2.22045e-16	3.61099e-13	positive
ZBED1	SERPINC1	0.0190205	2.22045e-16	3.61099e-13	positive
DSC1	EEF1A1P7	0.0190194	2.22045e-16	3.61099e-13	positive
IGKV2-10	NAP1L4P1	0.0189726	2.22045e-16	3.61099e-13	positive
FAM25C	GNRHR	0.0189527	2.22045e-16	3.61099e-13	positive
BZW1	IL1F10	0.018948	2.22045e-16	3.61099e-13	positive
XCR1	ENDOU	0.018942	2.22045e-16	3.61099e-13	positive
LCE2C	LCE1C	0.018935	2.22045e-16	3.61099e-13	positive
CES1P1	IGLV3-29	0.0189229	2.22045e-16	3.61099e-13	positive
PRAP1	GNRHR	0.0189012	2.22045e-16	3.61099e-13	positive
BIRC2	TMEM123	0.0189005	2.22045e-16	3.61099e-13	positive
DHRS2	HBE1	0.0188559	2.22045e-16	3.61099e-13	positive
GADD45GIP1	HTN3	0.0188432	2.22045e-16	3.61099e-13	positive
IGKV1OR2-3	ZSCAN5DP	0.0188107	2.22045e-16	3.61099e-13	positive
PGC	P2RY2	0.0188011	2.22045e-16	3.61099e-13	positive
DHRS2	HHLA2	0.0187942	2.22045e-16	3.61099e-13	positive
FLG2	ABCC2	0.0187895	2.22045e-16	3.61099e-13	positive
FLG2	KPRP	0.0187652	2.22045e-16	3.61099e-13	positive
PRSS1	BMS1P8	0.0187648	2.22045e-16	3.61099e-13	positive
C16orf89	LTF	0.0187428	2.22045e-16	3.61099e-13	positive
ARG1	LCE2C	0.0187407	2.22045e-16	3.61099e-13	positive
STMN2	MYH3	0.0187391	2.22045e-16	3.61099e-13	positive
NKG7	CD160	0.0187259	2.22045e-16	3.61099e-13	positive
CPA1	IGHG4	0.0187087	2.22045e-16	3.61099e-13	positive
TMEM178A	RARRES1	0.0186897	2.22045e-16	3.61099e-13	positive
PSMD8	IGHV3-64	0.0186553	2.22045e-16	3.61099e-13	positive
DBX2	ST8SIA6	0.0186225	2.22045e-16	3.61099e-13	positive
FAM25G	GNRHR	0.0186021	2.22045e-16	3.61099e-13	positive
TRDC	SH2D1B	0.018578	2.22045e-16	3.61099e-13	positive
OR51B4	FTH1P19	0.0185659	2.22045e-16	3.61099e-13	positive
EIF5B	MRPS18B	0.018564	2.22045e-16	3.61099e-13	positive
KHSRPP1	RPL3P7	0.018563	2.22045e-16	3.61099e-13	positive
IGHM	IGHV1-58	0.0185625	2.22045e-16	3.61099e-13	positive
ANKRD20A8P	EIF2S3	0.0185572	2.22045e-16	3.61099e-13	positive
DHRS2	FTH1P19	0.0185514	2.22045e-16	3.61099e-13	positive
GRIK3	MUC5AC	0.0185363	2.22045e-16	3.61099e-13	positive
KCNJ10	PLA2G2D	0.0185291	2.22045e-16	3.61099e-13	positive
HSD17B12	BNIP3P11	0.0185145	2.22045e-16	3.61099e-13	positive
GNRHR	TREH	0.0185013	2.22045e-16	3.61099e-13	positive
PCDH10	MYH3	0.0184943	2.22045e-16	3.61099e-13	positive
C4orf26	GNRHR	0.0184857	2.22045e-16	3.61099e-13	positive
ARG1	KPRP	0.0184578	2.22045e-16	3.61099e-13	positive
CELP	FAM98C	0.0184525	2.22045e-16	3.61099e-13	positive
COA4	P2RY2	0.0184447	2.22045e-16	3.61099e-13	positive
NCMAP	RARRES1	0.0184415	2.22045e-16	3.61099e-13	positive
CXCL8	CLEC4D	0.0184189	2.22045e-16	3.61099e-13	positive
HSD17B12	HMGCS1	0.0184154	2.22045e-16	3.61099e-13	positive
PLAC8	RGS7BP	0.0184058	2.22045e-16	3.61099e-13	positive
HNRNPA1P14	GNRHR	0.0183979	2.22045e-16	3.61099e-13	positive
HHLA1	ABHD12B	0.0183943	2.22045e-16	3.61099e-13	positive
AKR1B15	IGLV3-29	0.0183812	2.22045e-16	3.61099e-13	positive
PRAMENP	IGKV3D-20	0.0183754	2.22045e-16	3.61099e-13	positive
HAPLN2	ATP13A5	0.0183712	2.22045e-16	3.61099e-13	positive
YAP1	TMEM123	0.018371	2.22045e-16	3.61099e-13	positive
GDPD2	IGLV3-29	0.0183618	2.22045e-16	3.61099e-13	positive
FAHD2B	TH	0.0183422	2.22045e-16	3.61099e-13	positive
KCTD21	MYO16	0.018341	2.22045e-16	3.61099e-13	positive
MYL12B	CT62	0.0183403	2.22045e-16	3.61099e-13	positive
CT62	PPME1	0.0183396	2.22045e-16	3.61099e-13	positive
TCHH	EEF1A1P7	0.0183325	2.22045e-16	3.61099e-13	positive
DSC1	LCE1C	0.018332	2.22045e-16	3.61099e-13	positive
PRSS1	MGAT2	0.0183306	2.22045e-16	3.61099e-13	positive
TRAV14DV4	IGLV3-13	0.0183301	2.22045e-16	3.61099e-13	positive
EPHA8	ATP8B5P	0.018319	2.22045e-16	3.61099e-13	positive
PLEK	CXCL8	0.0183181	2.22045e-16	3.61099e-13	positive
LYPD8	AHCYP8	0.0182928	2.22045e-16	3.61099e-13	positive
NCMAP	LTF	0.0182892	2.22045e-16	3.61099e-13	positive
VARS	NRM	0.0182868	2.22045e-16	3.61099e-13	positive
PCNPP3	MTND1P23	0.0182853	2.22045e-16	3.61099e-13	positive
C4orf26	ZNF474	0.0182778	2.22045e-16	3.61099e-13	positive
RDH12	CEBPE	0.0182711	2.22045e-16	3.61099e-13	positive
IGKV3D-20	IGHV3-38	0.0182681	2.22045e-16	3.61099e-13	positive
SLC16A6P1	IGKV1OR2-3	0.018252	2.22045e-16	3.61099e-13	positive
CMTM2	PROK2	0.018239	2.22045e-16	3.61099e-13	positive
MRPS18B	LINC01556	0.0182306	2.22045e-16	3.61099e-13	positive
RDH12	IGF1	0.0182082	2.22045e-16	3.61099e-13	positive
CELP	MUC5AC	0.0181976	2.22045e-16	3.61099e-13	positive
YAP1	BIRC2	0.0181896	2.22045e-16	3.61099e-13	positive
CCDC141	HTR3E	0.0181527	2.22045e-16	3.61099e-13	positive
PACSIN1	STMN2	0.0181437	2.22045e-16	3.61099e-13	positive
CYSRT1	MAL	0.0181415	2.22045e-16	3.61099e-13	positive
MGAM2	FAM107A	0.0181402	2.22045e-16	3.61099e-13	positive
GSTA3	ATP13A5	0.0181258	2.22045e-16	3.61099e-13	positive
C10orf105	MYOC	0.0181199	2.22045e-16	3.61099e-13	positive
IGKV2OR2-2	IGHV3-38	0.0181183	2.22045e-16	3.61099e-13	positive
FAM183DP	PROK2	0.0181147	2.22045e-16	3.61099e-13	positive
MTND1P23	RPL3P7	0.0181109	2.22045e-16	3.61099e-13	positive
FOLR3	CFAP58	0.0181022	2.22045e-16	3.61099e-13	positive
OR51B4	PDCL2	0.0181015	2.22045e-16	3.61099e-13	positive
NXF2	SLC6A10P	0.0180835	2.22045e-16	3.61099e-13	positive
MAP3K10	IGHV3-64	0.0180567	2.22045e-16	3.61099e-13	positive
PPBP	MYO16	0.018043	2.22045e-16	3.61099e-13	positive
GPR84	FCAR	0.0180242	2.22045e-16	3.61099e-13	positive
FLG2	FLG	0.0180128	2.22045e-16	3.61099e-13	positive
CHCHD2	CCT6A	0.0180055	2.22045e-16	3.61099e-13	positive
TH	ANKRD36	0.0179978	2.22045e-16	3.61099e-13	positive
KCTD21	RSF1	0.0179871	2.22045e-16	3.61099e-13	positive
FBLL1	IGHV3-72	0.0179864	2.22045e-16	3.61099e-13	positive
CSAG1	MAGEA12	0.0179791	2.22045e-16	3.61099e-13	positive
PLA2G2D	SEC14L5	0.0179714	2.22045e-16	3.61099e-13	positive
TMPRSS15	STMN2	0.0179543	2.22045e-16	3.61099e-13	positive
TDRD12	SORCS3	0.0179479	2.22045e-16	3.61099e-13	positive
CCDC141	DCLK1	0.0179476	2.22045e-16	3.61099e-13	positive
MAGEA3	CSAG2	0.017907	2.22045e-16	3.61099e-13	positive
NTRK3	PROM1	0.0178995	2.22045e-16	3.61099e-13	positive
ALAS2	HBB	0.0178785	2.22045e-16	3.61099e-13	positive
SLC13A2	LTF	0.0178766	2.22045e-16	3.61099e-13	positive
CDC42P3	GPR84	0.0178605	2.22045e-16	3.61099e-13	positive
LINC00694	PROK2	0.0178562	2.22045e-16	3.61099e-13	positive
UPK1A	MT4	0.0178376	2.22045e-16	3.61099e-13	positive
RLN2	MRPS18B	0.0178252	2.22045e-16	3.61099e-13	positive
GZMH	KIR3DL2	0.0178143	2.22045e-16	3.61099e-13	positive
VARS	PPP1R2P1	0.0178037	2.22045e-16	3.61099e-13	positive
STX10	TRMT1	0.017801	2.22045e-16	3.61099e-13	positive
KPRP	EEF1A1P7	0.0177874	2.22045e-16	3.61099e-13	positive
VARS	PPP1R18	0.0177783	2.22045e-16	3.61099e-13	positive
LCE2C	KPRP	0.0177772	2.22045e-16	3.61099e-13	positive
HBE1	MAGEB1	0.01777	2.22045e-16	3.61099e-13	positive
C10orf82	MAGEB1	0.0177678	2.22045e-16	3.61099e-13	positive
CXCL8	HBA1	0.0177643	2.22045e-16	3.61099e-13	positive
OR51B4	HHLA2	0.0177632	2.22045e-16	3.61099e-13	positive
CFAP61	CYP51A1P2	0.0177445	2.22045e-16	3.61099e-13	positive
KIR3DL2	NMUR1	0.0177342	2.22045e-16	3.61099e-13	positive
BMP8B	PCDH10	0.0177319	2.22045e-16	3.61099e-13	positive
CXCL6	CA2	0.0177309	2.22045e-16	3.61099e-13	positive
CBWD5	HTN3	0.017726	2.22045e-16	3.61099e-13	positive
FLG2	ENDOU	0.0177198	2.22045e-16	3.61099e-13	positive
RPL21P40	FAM21FP	0.0177177	2.22045e-16	3.61099e-13	positive
UPK1A	HSD11B2	0.0177088	2.22045e-16	3.61099e-13	positive
CDC42P3	CXCL8	0.0177068	2.22045e-16	3.61099e-13	positive
VARS	LINC01556	0.0176967	2.22045e-16	3.61099e-13	positive
COA4	PPME1	0.0176958	2.22045e-16	3.61099e-13	positive
NKG7	KLRC2	0.0176848	2.22045e-16	3.61099e-13	positive
NCAM1	PCDH10	0.0176803	2.22045e-16	3.61099e-13	positive
NTRK3	C16orf89	0.0176699	2.22045e-16	3.61099e-13	positive
TMEM178A	C16orf89	0.0176557	2.22045e-16	3.61099e-13	positive
GPR84	HBA1	0.0176469	2.22045e-16	3.61099e-13	positive
HOOK2	STX10	0.0176447	2.22045e-16	3.61099e-13	positive
C12orf74	PLEKHG7	0.0176442	2.22045e-16	3.61099e-13	positive
MAGEA2	CSAG2	0.017643	2.22045e-16	3.61099e-13	positive
MAGEA8	MAGEB1	0.0176351	2.22045e-16	3.61099e-13	positive
CCT6A	STUM	0.0176344	2.22045e-16	3.61099e-13	positive
GDPD2	PRSS1	0.0176285	2.22045e-16	3.61099e-13	positive
HHLA2	MAGEB1	0.0176236	2.22045e-16	3.61099e-13	positive
FHP1	CRYBA2	0.0176197	2.22045e-16	3.61099e-13	positive
PPP1R18	NRM	0.0176181	2.22045e-16	3.61099e-13	positive
WFDC12	TREX2	0.0176108	2.22045e-16	3.61099e-13	positive
FTH1P19	MAGEB1	0.0176001	2.22045e-16	3.61099e-13	positive
PRSS1	PGC	0.0175884	2.22045e-16	3.61099e-13	positive
CXCL8	HBB	0.0175783	2.22045e-16	3.61099e-13	positive
KLRC1	SH2D1B	0.0175767	2.22045e-16	3.61099e-13	positive
HAPLN2	SERPINI1	0.0175655	2.22045e-16	3.61099e-13	positive
IGHM	ASS1P11	0.0175499	2.22045e-16	3.61099e-13	positive
KIR3DL2	IGHV1-58	0.0175372	2.22045e-16	3.61099e-13	positive
IGKV2-10	GP1BA	0.0175354	2.22045e-16	3.61099e-13	positive
PAEP	ETV3L	0.0175352	2.22045e-16	3.61099e-13	positive
CMTM2	LINC00694	0.017535	2.22045e-16	3.61099e-13	positive
BDNF	PRR36	0.0175315	2.22045e-16	3.61099e-13	positive
C1QTNF4	KIR3DL2	0.0175195	2.22045e-16	3.61099e-13	positive
DNER	TRAV14DV4	0.0175152	2.22045e-16	3.61099e-13	positive
TREX2	BNIP3P11	0.0175109	2.22045e-16	3.61099e-13	positive
RPL21P40	CCT5P1	0.0175063	2.22045e-16	3.61099e-13	positive
KPRP	LCE2B	0.0174883	2.22045e-16	3.61099e-13	positive
ALAS2	HBA1	0.0174862	2.22045e-16	3.61099e-13	positive
DUOX2	ARSF	0.0174687	2.22045e-16	3.61099e-13	positive
ZG16B	TF	0.0174453	2.22045e-16	3.61099e-13	positive
DEXI	STARD3	0.0174451	2.22045e-16	3.61099e-13	positive
C4A	RARRES1	0.0174376	2.22045e-16	3.61099e-13	positive
GPR84	HBB	0.0174339	2.22045e-16	3.61099e-13	positive
FLG2	XCR1	0.0174335	2.22045e-16	3.61099e-13	positive
CXCL8	FCAR	0.0174313	2.22045e-16	3.61099e-13	positive
TPTE	IGHD	0.0174274	2.22045e-16	3.61099e-13	positive
VARS	EIF5B	0.0174002	2.22045e-16	3.61099e-13	positive
RPS29	IGLV3-29	0.017397	2.22045e-16	3.61099e-13	positive
CHCHD2	SUMF2	0.0173932	2.22045e-16	3.61099e-13	positive
IL1B	HBA1	0.0173903	2.22045e-16	3.61099e-13	positive
BDNF	FAM107A	0.0173772	2.22045e-16	3.61099e-13	positive
STUM	SUPT4H1	0.0173755	2.22045e-16	3.61099e-13	positive
CCDC141	MYH3	0.0173691	2.22045e-16	3.61099e-13	positive
PLA2G2D	ATP8B5P	0.0173672	2.22045e-16	3.61099e-13	positive
FAHD2B	PMP2	0.0173621	2.22045e-16	3.61099e-13	positive
FLG2	MAL	0.0173522	2.22045e-16	3.61099e-13	positive
DHRS2	PDCL2	0.0173474	2.22045e-16	3.61099e-13	positive
MRPS18B	GLDC	0.0173405	2.22045e-16	3.61099e-13	positive
CYSRT1	UPK1A	0.0173402	2.22045e-16	3.61099e-13	positive
PACSIN1	PCDH10	0.017339	2.22045e-16	3.61099e-13	positive
ZG16B	TMEM178A	0.0173354	2.22045e-16	3.61099e-13	positive
DNAH10	EFCAB1	0.0173279	2.22045e-16	3.61099e-13	positive
ITGB1BP2	STMN2	0.0173275	2.22045e-16	3.61099e-13	positive
IL1B	GPR84	0.0173242	2.22045e-16	3.61099e-13	positive
FAM183DP	HBA1	0.0173098	2.22045e-16	3.61099e-13	positive
UPK1A	KRT4	0.0173028	2.22045e-16	3.61099e-13	positive
SLC22A11	SERPINI1	0.0172901	2.22045e-16	3.61099e-13	positive
HHLA1	LRRK1	0.0172826	2.22045e-16	3.61099e-13	positive
DNAAF3	PGLYRP2	0.0172723	2.22045e-16	3.61099e-13	positive
CPA1	IGHV3-38	0.0172662	2.22045e-16	3.61099e-13	positive
NKG7	GZMH	0.0172565	2.22045e-16	3.61099e-13	positive
MAGEA12	MAGEA6	0.0172514	2.22045e-16	3.61099e-13	positive
LHFPL4	RNF182	0.0172475	2.22045e-16	3.61099e-13	positive
PRSS1	CES1P1	0.0172425	2.22045e-16	3.61099e-13	positive
PCDH10	ITGB1BP2	0.01724	2.22045e-16	3.61099e-13	positive
NCAM1	STMN2	0.017231	2.22045e-16	3.61099e-13	positive
SPDYC	HLA-G	0.0172173	2.22045e-16	3.61099e-13	positive
MUC4	ARSF	0.017217	2.22045e-16	3.61099e-13	positive
SMOC2	CYP1A1	0.0172164	2.22045e-16	3.61099e-13	positive
PLA2G2D	TRAV25	0.0172152	2.22045e-16	3.61099e-13	positive
KLRC2	SH2D1B	0.0171966	2.22045e-16	3.61099e-13	positive
BRDT	STUM	0.0171852	2.22045e-16	3.61099e-13	positive
KLRC2	ASS1P11	0.01716	2.22045e-16	3.61099e-13	positive
LINC01556	NRM	0.0171594	2.22045e-16	3.61099e-13	positive
PLEK	HBA1	0.0171506	2.22045e-16	3.61099e-13	positive
SMCP	CALHM1	0.0171447	2.22045e-16	3.61099e-13	positive
ANKRD36	PMP2	0.0171437	2.22045e-16	3.61099e-13	positive
CLEC4D	FCAR	0.0171431	2.22045e-16	3.61099e-13	positive
TFPI2	MYO16	0.0171425	2.22045e-16	3.61099e-13	positive
KLRC1	KLRC2	0.0171294	2.22045e-16	3.61099e-13	positive
CXCL6	SLC26A4	0.0171282	2.22045e-16	3.61099e-13	positive
FLG	KPRP	0.0171153	2.22045e-16	3.61099e-13	positive
NXF2	ACOT9	0.0171001	2.22045e-16	3.61099e-13	positive
CCDC160	PROM1	0.0170951	2.22045e-16	3.61099e-13	positive
GRIK3	PSMD8	0.0170908	2.22045e-16	3.61099e-13	positive
ATRNL1	ST8SIA6	0.0170872	2.22045e-16	3.61099e-13	positive
CD160	KLRC2	0.0170856	2.22045e-16	3.61099e-13	positive
RDH12	IGKV3D-7	0.017072	2.22045e-16	3.61099e-13	positive
ATP5HP4	GAL	0.0170677	2.22045e-16	3.61099e-13	positive
STUM	SSR1	0.0170674	2.22045e-16	3.61099e-13	positive
PLEK	CLEC4D	0.017064	2.22045e-16	3.61099e-13	positive
SLC13A2	RARRES1	0.0170571	2.22045e-16	3.61099e-13	positive
SMCP	PGPEP1L	0.0170545	2.22045e-16	3.61099e-13	positive
IGLV7-46	PRAMENP	0.0170529	2.22045e-16	3.61099e-13	positive
PHYHIPL	FAM107A	0.0170431	2.22045e-16	3.61099e-13	positive
IGLV3-13	IGHV3-64	0.0170425	2.22045e-16	3.61099e-13	positive
IGHV4-31	NAP1L4P1	0.01704	2.22045e-16	3.61099e-13	positive
PHOX2A	SEC14L4	0.0170352	2.22045e-16	3.61099e-13	positive
IGHV1-58	ASS1P11	0.0170317	2.22045e-16	3.61099e-13	positive
NPTX1	NKX2-4	0.0170289	2.22045e-16	3.61099e-13	positive
FAM183DP	HBB	0.0170283	2.22045e-16	3.61099e-13	positive
SUMF2	STUM	0.0170253	2.22045e-16	3.61099e-13	positive
SLC6A10P	ANKRD20A8P	0.0170235	2.22045e-16	3.61099e-13	positive
VIPR2	PHOX2A	0.0170183	2.22045e-16	3.61099e-13	positive
MAGEA2	MAGEA3	0.0170179	2.22045e-16	3.61099e-13	positive
SLC13A2	PROM1	0.0170169	2.22045e-16	3.61099e-13	positive
NTRK3	TF	0.0170122	2.22045e-16	3.61099e-13	positive
DSC1	ASPRV1	0.0170118	2.22045e-16	3.61099e-13	positive
SYT10	ZBED1	0.0170106	2.22045e-16	3.61099e-13	positive
DCLK1	HTR3E	0.0169981	2.22045e-16	3.61099e-13	positive
NCMAP	C16orf89	0.016996	2.22045e-16	3.61099e-13	positive
KIR3DL2	NCR1	0.0169889	2.22045e-16	3.61099e-13	positive
IGHM	KIR3DL2	0.0169857	2.22045e-16	3.61099e-13	positive
CT62	CNTN5	0.0169823	2.22045e-16	3.61099e-13	positive
AKR1B15	PRSS1	0.0169737	2.22045e-16	3.61099e-13	positive
NPTX1	LDHAL6A	0.0169627	2.22045e-16	3.61099e-13	positive
IGLC7	FAM9C	0.0169566	2.22045e-16	3.61099e-13	positive
IL1B	HBB	0.0169564	2.22045e-16	3.61099e-13	positive
DHRS2	TUBB4A	0.0169428	2.22045e-16	3.61099e-13	positive
FLG	ASPRV1	0.01694	2.22045e-16	3.61099e-13	positive
TMEM178A	LTF	0.0169388	2.22045e-16	3.61099e-13	positive
ARG1	ASPRV1	0.0169322	2.22045e-16	3.61099e-13	positive
PLA2G2D	FCRL4	0.0169239	2.22045e-16	3.61099e-13	positive
IGHG4	IGKV2OR2-2	0.0169199	2.22045e-16	3.61099e-13	positive
CALB2	EEF1GP5	0.0169046	2.22045e-16	3.61099e-13	positive
LDHAL6A	NKX2-4	0.0168854	2.22045e-16	3.61099e-13	positive
HPGD	SPRR3	0.016883	2.22045e-16	3.61099e-13	positive
FBLL1	CA10	0.0168815	2.22045e-16	3.61099e-13	positive
TBR1	NPTX1	0.0168798	2.22045e-16	3.61099e-13	positive
SLC5A1	PROK2	0.0168764	2.22045e-16	3.61099e-13	positive
PSG4	PSG7	0.016875	2.22045e-16	3.61099e-13	positive
FAHD2B	KRT9	0.016869	2.22045e-16	3.61099e-13	positive
PLEK	HBB	0.016866	2.22045e-16	3.61099e-13	positive
ZBED1	SPRR4	0.0168621	2.22045e-16	3.61099e-13	positive
TRDC	NMUR1	0.0168563	2.22045e-16	3.61099e-13	positive
NPTX1	PROKR1	0.0168457	2.22045e-16	3.61099e-13	positive
TRDC	CD247	0.016837	2.22045e-16	3.61099e-13	positive
IGKV2-18	NFATC2	0.0168365	2.22045e-16	3.61099e-13	positive
TBR1	NKX2-4	0.0168362	2.22045e-16	3.61099e-13	positive
TRGV5P	TRGV5	0.0168308	2.22045e-16	3.61099e-13	positive
PROKR1	LDHAL6A	0.0168295	2.22045e-16	3.61099e-13	positive
SST	GSTA3	0.0168283	2.22045e-16	3.61099e-13	positive
IGKV3D-20	IGKV2OR2-2	0.0168234	2.22045e-16	3.61099e-13	positive
MAGEA6	MAGEA2	0.0168124	2.22045e-16	3.61099e-13	positive
PPP1R2P1	LINC01556	0.0168059	2.22045e-16	3.61099e-13	positive
KIR3DL2	SH2D1B	0.0168019	2.22045e-16	3.61099e-13	positive
DBX2	FDCSP	0.0167912	2.22045e-16	3.61099e-13	positive
PROKR1	NKX2-4	0.0167711	2.22045e-16	3.61099e-13	positive
NCMAP	TF	0.0167658	2.22045e-16	3.61099e-13	positive
TF	SLC13A2	0.0167627	2.22045e-16	3.61099e-13	positive
FETUB	ELF5	0.0167511	2.22045e-16	3.61099e-13	positive
KPRP	TCHH	0.0167418	2.22045e-16	3.61099e-13	positive
NPTX1	KCNQ3	0.0167328	2.22045e-16	3.61099e-13	positive
DCLK1	MYH3	0.0167304	2.22045e-16	3.61099e-13	positive
TBR1	LDHAL6A	0.0167289	2.22045e-16	3.61099e-13	positive
SPINK1	GPR84	0.0167286	2.22045e-16	3.61099e-13	positive
IGHV3-64	FHP1	0.0167278	2.22045e-16	3.61099e-13	positive
MAGEA2	MAGEA2B	0.0167239	2.22045e-16	3.61099e-13	positive
PRSS29P	PRG2	0.0167184	2.22045e-16	3.61099e-13	positive
PPP1R2P1	NRM	0.0166909	2.22045e-16	3.61099e-13	positive
NXF2B	ACOT9	0.0166867	2.22045e-16	3.61099e-13	positive
LINC01556	PPP1R18	0.016685	2.22045e-16	3.61099e-13	positive
IL1B	FCAR	0.0166848	2.22045e-16	3.61099e-13	positive
PLA2G2D	SIGLEC8	0.0166799	2.22045e-16	3.61099e-13	positive
UPK1A	ALOX12B	0.0166698	2.22045e-16	3.61099e-13	positive
IGHV7-34-1	IGHV3-38	0.0166663	2.22045e-16	3.61099e-13	positive
SEC14L5	IGKV2-10	0.0166488	2.22045e-16	3.61099e-13	positive
GRIK3	MAP3K10	0.0166479	2.22045e-16	3.61099e-13	positive
EPYC	C1GALT1P1	0.0166457	2.22045e-16	3.61099e-13	positive
DNER	IGLV3-13	0.0166448	2.22045e-16	3.61099e-13	positive
SERPINI1	HNF4A	0.0166321	2.22045e-16	3.61099e-13	positive
CTSV	CHGB	0.0166303	2.22045e-16	3.61099e-13	positive
NPTX1	LMO3	0.0166272	2.22045e-16	3.61099e-13	positive
C19orf53	HTN3	0.0166235	2.22045e-16	3.61099e-13	positive
ZFP42	MAGEA8	0.0166104	2.22045e-16	3.61099e-13	positive
LMO3	NKX2-4	0.0166072	2.22045e-16	3.61099e-13	positive
KRT9	ANKRD36	0.0166066	2.22045e-16	3.61099e-13	positive
TRDC	GZMH	0.0166026	2.22045e-16	3.61099e-13	positive
TPH2	BCAT1	0.0165981	2.22045e-16	3.61099e-13	positive
KCNQ3	NKX2-4	0.0165958	2.22045e-16	3.61099e-13	positive
LMO3	LDHAL6A	0.0165895	2.22045e-16	3.61099e-13	positive
TRDC	NCR1	0.0165759	2.22045e-16	3.61099e-13	positive
DHRS2	C10orf82	0.0165716	2.22045e-16	3.61099e-13	positive
TF	C4A	0.016569	2.22045e-16	3.61099e-13	positive
IGHV1-14	CPA1	0.0165679	2.22045e-16	3.61099e-13	positive
IGHV1-14	AKR1B15	0.0165669	2.22045e-16	3.61099e-13	positive
TBR1	PROKR1	0.0165595	2.22045e-16	3.61099e-13	positive
MTX2	ETV3L	0.0165585	2.22045e-16	3.61099e-13	positive
TREX2	HMGCS1	0.0165506	2.22045e-16	3.61099e-13	positive
CCT6A	LANCL2	0.0165408	2.22045e-16	3.61099e-13	positive
IGLV7-46	IGHG4	0.0165369	2.22045e-16	3.61099e-13	positive
TBR1	LMO3	0.0165356	2.22045e-16	3.61099e-13	positive
LDHAL6A	KCNQ3	0.0165316	2.22045e-16	3.61099e-13	positive
FTH1P19	HBE1	0.0165259	2.22045e-16	3.61099e-13	positive
PPP1R2P1	PPP1R18	0.0165199	2.22045e-16	3.61099e-13	positive
VARS	GLDC	0.0164947	2.22045e-16	3.61099e-13	positive
LIM2	CALHM1	0.0164902	2.22045e-16	3.61099e-13	positive
NXF2	IGKV1-39	0.0164796	2.22045e-16	3.61099e-13	positive
EPHA8	FCRL4	0.0164759	2.22045e-16	3.61099e-13	positive
RSPO2	MEIKIN	0.0164726	2.22045e-16	3.61099e-13	positive
EIF5B	RLN2	0.016471	2.22045e-16	3.61099e-13	positive
RPS29	PRSS1	0.0164663	2.22045e-16	3.61099e-13	positive
FCRL6	KIR3DL2	0.0164625	2.22045e-16	3.61099e-13	positive
IGFL1	LLPH	0.0164501	2.22045e-16	3.61099e-13	positive
PROKR1	KCNQ3	0.0164448	2.22045e-16	3.61099e-13	positive
LMO3	PROKR1	0.0164328	2.22045e-16	3.61099e-13	positive
NPTX1	ZFAT	0.0164316	2.22045e-16	3.61099e-13	positive
NXF2	IGLC7	0.0164279	2.22045e-16	3.61099e-13	positive
VARS	RLN2	0.016426	2.22045e-16	3.61099e-13	positive
CPA1	PRAMENP	0.0164253	2.22045e-16	3.61099e-13	positive
UPK1A	LCE2B	0.0164078	2.22045e-16	3.61099e-13	positive
GRIA3	IGKV2-18	0.0164065	2.22045e-16	3.61099e-13	positive
CCDC141	NCAM1	0.0164054	2.22045e-16	3.61099e-13	positive
PDLIM2	UPK1A	0.0164047	2.22045e-16	3.61099e-13	positive
TBR1	KCNQ3	0.0164002	2.22045e-16	3.61099e-13	positive
NEUROG2	ETV3L	0.0164001	2.22045e-16	3.61099e-13	positive
PLEK	FCAR	0.0163994	2.22045e-16	3.61099e-13	positive
FGF9	ZNF517	0.016398	2.22045e-16	3.61099e-13	positive
CARD18	HSD17B12	0.0163926	2.22045e-16	3.61099e-13	positive
TRDC	IGHV1-58	0.0163918	2.22045e-16	3.61099e-13	positive
EEF1GP5	RPL23AP8	0.016384	2.22045e-16	3.61099e-13	positive
KIR3DL2	KLRD1	0.0163796	2.22045e-16	3.61099e-13	positive
TPH2	FTH1P19	0.0163758	2.22045e-16	3.61099e-13	positive
EPG5	PCDH10	0.0163724	2.22045e-16	3.61099e-13	positive
JAKMIP1	KIR3DL2	0.0163681	2.22045e-16	3.61099e-13	positive
ZNF511-PRAP1	PRAP1	0.0163615	2.22045e-16	3.61099e-13	positive
EPHA8	SIGLEC8	0.0163509	2.22045e-16	3.61099e-13	positive
MAGEA6	MAGEA3	0.0163507	2.22045e-16	3.61099e-13	positive
PRG2	C7orf31	0.0163461	2.22045e-16	3.61099e-13	positive
EGFR	SUMF2	0.0163413	2.22045e-16	3.61099e-13	positive
TREX2	ALKBH3	0.016333	2.22045e-16	3.61099e-13	positive
CCT6A	RXFP1	0.0163209	2.22045e-16	3.61099e-13	positive
ALOX15B	PRAP1	0.0163046	2.22045e-16	3.61099e-13	positive
LINC01057	HHLA1	0.0162999	2.22045e-16	3.61099e-13	positive
LDHAL6A	ZFAT	0.0162979	2.22045e-16	3.61099e-13	positive
PDCL2	MAGEB1	0.0162934	2.22045e-16	3.61099e-13	positive
CBLN4	MEIKIN	0.0162839	2.22045e-16	3.61099e-13	positive
ZBED1	ADNP2	0.0162833	2.22045e-16	3.61099e-13	positive
FAHD2B	PHGR1	0.0162804	2.22045e-16	3.61099e-13	positive
SPRR3	ABCC2	0.0162791	2.22045e-16	3.61099e-13	positive
SLC13A4	MEIKIN	0.0162775	2.22045e-16	3.61099e-13	positive
TH	PMP2	0.016276	2.22045e-16	3.61099e-13	positive
BCAP31P1	BCAP31P2	0.0162752	2.22045e-16	3.61099e-13	positive
ZFAT	NKX2-4	0.0162728	2.22045e-16	3.61099e-13	positive
ALOX15B	TREH	0.0162715	2.22045e-16	3.61099e-13	positive
IGKV2D-40	IGHV4-31	0.016267	2.22045e-16	3.61099e-13	positive
IGKV2-18	ZFAND2A	0.0162602	2.22045e-16	3.61099e-13	positive
ACOT9	EIF2S3	0.016259	2.22045e-16	3.61099e-13	positive
UPK1A	LCE2C	0.0162584	2.22045e-16	3.61099e-13	positive
MAGEA12	MAGEA3	0.0162558	2.22045e-16	3.61099e-13	positive
KRT4	SPRR3	0.0162548	2.22045e-16	3.61099e-13	positive
NCMAP	NTRK3	0.0162477	2.22045e-16	3.61099e-13	positive
ACOT9	FAM9C	0.0162367	2.22045e-16	3.61099e-13	positive
HSD11B2	ABCC2	0.0162343	2.22045e-16	3.61099e-13	positive
PGLYRP2	UNGP3	0.016233	2.22045e-16	3.61099e-13	positive
MRPS18B	IGHV2-26	0.0162312	2.22045e-16	3.61099e-13	positive
TLL2	PCDH10	0.0162302	2.22045e-16	3.61099e-13	positive
GRIK3	IGLV3-13	0.0162222	2.22045e-16	3.61099e-13	positive
TREX2	LIPN	0.0162201	2.22045e-16	3.61099e-13	positive
TPTE	EIF2S3	0.0162179	2.22045e-16	3.61099e-13	positive
PROKR1	ZFAT	0.0162172	2.22045e-16	3.61099e-13	positive
FAM43B	HLA-G	0.0162108	2.22045e-16	3.61099e-13	positive
PGLYRP2	SPRR4	0.016206	2.22045e-16	3.61099e-13	positive
PLEK	CDC42P3	0.0162051	2.22045e-16	3.61099e-13	positive
FAM107A	FETUB	0.0162011	2.22045e-16	3.61099e-13	positive
TPTE	CSMD1	0.0161958	2.22045e-16	3.61099e-13	positive
ANAPC15	PPME1	0.0161955	2.22045e-16	3.61099e-13	positive
FAM107A	PRR36	0.0161936	2.22045e-16	3.61099e-13	positive
UPK1A	ARG1	0.0161803	2.22045e-16	3.61099e-13	positive
PSG4	FOLR3	0.0161769	2.22045e-16	3.61099e-13	positive
WFDC12	HSD17B12	0.0161758	2.22045e-16	3.61099e-13	positive
MGAM2	TF	0.0161604	2.22045e-16	3.61099e-13	positive
XCR1	SPRR3	0.0161493	2.22045e-16	3.61099e-13	positive
MYL12A	HNRNPA1P9	0.0161482	2.22045e-16	3.61099e-13	positive
NMUR1	ASS1P11	0.016146	2.22045e-16	3.61099e-13	positive
LMO3	KCNQ3	0.0161273	2.22045e-16	3.61099e-13	positive
FOXH1	SPDYC	0.0161257	2.22045e-16	3.61099e-13	positive
TBR1	ZFAT	0.0161088	2.22045e-16	3.61099e-13	positive
PDIA2	SPDYC	0.0160992	2.22045e-16	3.61099e-13	positive
MSMO1	HMGCS1	0.0160989	2.22045e-16	3.61099e-13	positive
MGAM2	LTF	0.0160957	2.22045e-16	3.61099e-13	positive
DBX2	RRAGD	0.0160913	2.22045e-16	3.61099e-13	positive
NKG7	IGHV1-58	0.0160882	2.22045e-16	3.61099e-13	positive
KIR3DL2	CD247	0.0160876	2.22045e-16	3.61099e-13	positive
MYOC	NPC1L1	0.0160867	2.22045e-16	3.61099e-13	positive
LRRK1	ABHD12B	0.0160834	2.22045e-16	3.61099e-13	positive
SPRR3	ENDOU	0.0160812	2.22045e-16	3.61099e-13	positive
ALOXE3	PGLYRP2	0.0160805	2.22045e-16	3.61099e-13	positive
RDH12	KCNK7	0.0160686	2.22045e-16	3.61099e-13	positive
SPINK1	CXCL8	0.0160658	2.22045e-16	3.61099e-13	positive
NXF2	CSMD1	0.0160658	2.22045e-16	3.61099e-13	positive
FASLG	TRDC	0.0160641	2.22045e-16	3.61099e-13	positive
C16orf89	C4A	0.0160637	2.22045e-16	3.61099e-13	positive
CDC42P3	HBA1	0.0160585	2.22045e-16	3.61099e-13	positive
PHGR1	ANKRD36	0.0160561	2.22045e-16	3.61099e-13	positive
MRPS18B	CCT2	0.0160539	2.22045e-16	3.61099e-13	positive
FHP1	KCNK12	0.0160535	2.22045e-16	3.61099e-13	positive
GAL	C1GALT1P1	0.0160522	2.22045e-16	3.61099e-13	positive
FLG2	ASPRV1	0.0160496	2.22045e-16	3.61099e-13	positive
ALOX15B	HNRNPA1P14	0.0160459	2.22045e-16	3.61099e-13	positive
TUBB4A	MAGEB1	0.016045	2.22045e-16	3.61099e-13	positive
OR51B4	C10orf82	0.0160415	2.22045e-16	3.61099e-13	positive
EIF5B	NRM	0.0160377	2.22045e-16	3.61099e-13	positive
CCDC141	ITGB1BP2	0.0160318	2.22045e-16	3.61099e-13	positive
SLC22A11	GSTA3	0.0160194	2.22045e-16	3.61099e-13	positive
NPTX1	RPL5P12	0.0160138	2.22045e-16	3.61099e-13	positive
STUM	ALG10B	0.0160102	2.22045e-16	3.61099e-13	positive
ZIC3	HSD17B1P1	0.0160003	2.22045e-16	3.61099e-13	positive
OR51B4	TUBB4A	0.0159959	2.22045e-16	3.61099e-13	positive
GFI1	RARRES3	0.0159862	2.22045e-16	3.61099e-13	positive
SST	SERPINI1	0.015975	2.22045e-16	3.61099e-13	positive
KCNQ3	ZFAT	0.0159709	2.22045e-16	3.61099e-13	positive
BDNF	MGAM2	0.0159683	2.22045e-16	3.61099e-13	positive
IGKV2D-40	NAP1L4P1	0.0159682	2.22045e-16	3.61099e-13	positive
CELP	PSMD8	0.015966	2.22045e-16	3.61099e-13	positive
BIRC2	FOLR3	0.015962	2.22045e-16	3.61099e-13	positive
ALOX15B	FAM25C	0.0159614	2.22045e-16	3.61099e-13	positive
IL1B	PLEK	0.0159605	2.22045e-16	3.61099e-13	positive
HTR3E	MYH3	0.0159596	2.22045e-16	3.61099e-13	positive
CALB2	RPL23AP8	0.0159528	2.22045e-16	3.61099e-13	positive
KLRC1	GFI1	0.015951	2.22045e-16	3.61099e-13	positive
CDC42P3	HBB	0.0159459	2.22045e-16	3.61099e-13	positive
ITGB1BP2	MYH3	0.0159443	2.22045e-16	3.61099e-13	positive
NKG7	SH2D1B	0.0159423	2.22045e-16	3.61099e-13	positive
MGAM2	PRR36	0.0159334	2.22045e-16	3.61099e-13	positive
CD160	IGHV1-58	0.0159267	2.22045e-16	3.61099e-13	positive
ALOX15B	FAM25G	0.0159249	2.22045e-16	3.61099e-13	positive
SERPINI1	WFDC3	0.0159226	2.22045e-16	3.61099e-13	positive
UPK1A	YAP1P1	0.0159148	2.22045e-16	3.61099e-13	positive
TGM6	FBLL1	0.0159108	2.22045e-16	3.61099e-13	positive
EIF5B	PPP1R2P1	0.0159066	2.22045e-16	3.61099e-13	positive
LHFPL4	COL6A4P2	0.0159036	2.22045e-16	3.61099e-13	positive
EIF5B	PPP1R18	0.015903	2.22045e-16	3.61099e-13	positive
HLA-U	HCG4P3	0.0158972	2.22045e-16	3.61099e-13	positive
LMO3	ZFAT	0.0158827	2.22045e-16	3.61099e-13	positive
STUM	ABHD17AP5	0.0158823	2.22045e-16	3.61099e-13	positive
NEFH	ARSF	0.0158811	2.22045e-16	3.61099e-13	positive
LDHAL6A	RPL5P12	0.0158755	2.22045e-16	3.61099e-13	positive
FAM9C	IGKV1-39	0.0158742	2.22045e-16	3.61099e-13	positive
HSD17B12	DHCR7	0.0158721	2.22045e-16	3.61099e-13	positive
ENHO	RNF182	0.0158682	2.22045e-16	3.61099e-13	positive
FETUB	PRR36	0.0158629	2.22045e-16	3.61099e-13	positive
TUBA4B	C7orf31	0.0158465	2.22045e-16	3.61099e-13	positive
DNAH12	C1orf194	0.0158372	2.22045e-16	3.61099e-13	positive
NKX2-4	RPL5P12	0.0158355	2.22045e-16	3.61099e-13	positive
NXF2	IGHV4-31	0.0158309	2.22045e-16	3.61099e-13	positive
CTAG1A	CTAG1B	0.0158193	2.22045e-16	3.61099e-13	positive
PACSIN1	MYH3	0.0158128	2.22045e-16	3.61099e-13	positive
HTR3E	TMPRSS15	0.0157926	2.22045e-16	3.61099e-13	positive
IGHV7-34-1	IGKV3D-20	0.0157906	2.22045e-16	3.61099e-13	positive
SLAMF9	EFCAB1	0.0157875	2.22045e-16	3.61099e-13	positive
HPGD	MT4	0.0157844	2.22045e-16	3.61099e-13	positive
PACSIN1	DCLK1	0.0157837	2.22045e-16	3.61099e-13	positive
CARD18	TREX2	0.0157824	2.22045e-16	3.61099e-13	positive
MRPL2	CEBPE	0.0157734	2.22045e-16	3.61099e-13	positive
ZIC3	FBLL1	0.0157726	2.22045e-16	3.61099e-13	positive
PROKR1	RPL5P12	0.0157713	2.22045e-16	3.61099e-13	positive
NXF2B	IGKV1-39	0.0157613	2.22045e-16	3.61099e-13	positive
CTTN	FADD	0.0157555	2.22045e-16	3.61099e-13	positive
NKG7	NMUR1	0.0157496	2.22045e-16	3.61099e-13	positive
C10orf105	CALHM1	0.0157381	2.22045e-16	3.61099e-13	positive
EFCAB1	MYH16	0.0157375	2.22045e-16	3.61099e-13	positive
BMP8B	STMN2	0.0157369	2.22045e-16	3.61099e-13	positive
NXF2B	CSMD1	0.01573	2.22045e-16	3.61099e-13	positive
KLRC2	CD247	0.0157275	2.22045e-16	3.61099e-13	positive
C1QTNF4	TRDC	0.0157087	2.22045e-16	3.61099e-13	positive
PACSIN1	CCDC141	0.0157039	2.22045e-16	3.61099e-13	positive
WFDC12	CARD18	0.0157037	2.22045e-16	3.61099e-13	positive
CFAP77	C1orf194	0.0157028	2.22045e-16	3.61099e-13	positive
SPRR2B	PROK2	0.0156974	2.22045e-16	3.61099e-13	positive
TH	KRT9	0.0156933	2.22045e-16	3.61099e-13	positive
HSD17B12	MAGEA12	0.0156762	2.22045e-16	3.61099e-13	positive
MUC4	DUOX2	0.0156758	2.22045e-16	3.61099e-13	positive
IGHV3-64	SLC26A4	0.0156744	2.22045e-16	3.61099e-13	positive
ZFP42	MAGEB1	0.0156732	2.22045e-16	3.61099e-13	positive
TBR1	RPL5P12	0.0156719	2.22045e-16	3.61099e-13	positive
FRMD1	TERT	0.0156668	2.22045e-16	3.61099e-13	positive
KIR3DL2	EOMES	0.0156627	2.22045e-16	3.61099e-13	positive
FAHD2B	GPR78	0.0156611	2.22045e-16	3.61099e-13	positive
CHIT1	SPP1	0.01566	2.22045e-16	3.61099e-13	positive
FASLG	NKG7	0.0156587	2.22045e-16	3.61099e-13	positive
RLN2	PPP1R2P1	0.0156575	2.22045e-16	3.61099e-13	positive
PGLYRP2	COL6A4P1	0.0156502	2.22045e-16	3.61099e-13	positive
SMCP	LIM2	0.0156478	2.22045e-16	3.61099e-13	positive
IGHM	NKG7	0.0156451	2.22045e-16	3.61099e-13	positive
CMTM2	FCAR	0.0156352	2.22045e-16	3.61099e-13	positive
CEBPE	MEIKIN	0.0156311	2.22045e-16	3.61099e-13	positive
CXCL8	FAM183DP	0.0156263	2.22045e-16	3.61099e-13	positive
IGF1	MEIKIN	0.0156237	2.22045e-16	3.61099e-13	positive
C4orf26	HBE1	0.0156203	2.22045e-16	3.61099e-13	positive
OR7E62P	OR7E10P	0.0156127	2.22045e-16	3.61099e-13	positive
HLA-G	GAPDHP14	0.0156114	2.22045e-16	3.61099e-13	positive
MAGEA12	CSAG2	0.0156027	2.22045e-16	3.61099e-13	positive
HAPLN2	GSTA3	0.0156021	2.22045e-16	3.61099e-13	positive
PHOX2A	ZNF454	0.0155971	2.22045e-16	3.61099e-13	positive
RPL29P19	CDH2	0.0155927	2.22045e-16	3.61099e-13	positive
UPK1A	ELF5	0.0155918	2.22045e-16	3.61099e-13	positive
PLEK	CHIT1	0.0155912	2.22045e-16	3.61099e-13	positive
SEC14L5	NAP1L4P1	0.0155884	2.22045e-16	3.61099e-13	positive
CXCR1	PROK2	0.015583	2.22045e-16	3.61099e-13	positive
NXF2B	IGLC7	0.0155815	2.22045e-16	3.61099e-13	positive
TPH2	PDCL2	0.0155789	2.22045e-16	3.61099e-13	positive
NCAM1	MYH3	0.015567	2.22045e-16	3.61099e-13	positive
CXCR1	FAM9C	0.0155642	2.22045e-16	3.61099e-13	positive
RLN2	NRM	0.0155639	2.22045e-16	3.61099e-13	positive
C1orf194	SPEF1	0.015562	2.22045e-16	3.61099e-13	positive
LIM2	PGPEP1L	0.0155599	2.22045e-16	3.61099e-13	positive
ZG16B	STATH	0.0155526	2.22045e-16	3.61099e-13	positive
EPYC	IGLV2-14	0.0155464	2.22045e-16	3.61099e-13	positive
OR51B4	HBG2	0.0155397	2.22045e-16	3.61099e-13	positive
HPGD	HSD11B2	0.0155356	2.22045e-16	3.61099e-13	positive
ATP5HP4	C1GALT1P1	0.0155273	2.22045e-16	3.61099e-13	positive
CELP	MAP3K10	0.0155206	2.22045e-16	3.61099e-13	positive
FBLL1	IGLV3-9	0.0155197	2.22045e-16	3.61099e-13	positive
MYOC	HYAL1	0.015519	2.22045e-16	3.61099e-13	positive
STUM	MMP1	0.0155139	2.22045e-16	3.61099e-13	positive
CYP51A1P2	ACTBP6	0.0155089	2.22045e-16	3.61099e-13	positive
FCRL6	NKG7	0.0155068	2.22045e-16	3.61099e-13	positive
C19orf53	STX10	0.0155056	2.22045e-16	3.61099e-13	positive
KCNQ3	RPL5P12	0.0155026	2.22045e-16	3.61099e-13	positive
SLC6A10P	FAM9C	0.0154967	2.22045e-16	3.61099e-13	positive
DNAH12	ZMYND10	0.0154935	2.22045e-16	3.61099e-13	positive
GABRP	ABHD12B	0.0154865	2.22045e-16	3.61099e-13	positive
IGLV7-46	IGHV3-38	0.0154802	2.22045e-16	3.61099e-13	positive
SPDYC	GAPDHP14	0.0154754	2.22045e-16	3.61099e-13	positive
SPINK1	CDC42P3	0.0154735	2.22045e-16	3.61099e-13	positive
CDC42P3	CLEC4D	0.0154726	2.22045e-16	3.61099e-13	positive
TPH2	HBE1	0.0154709	2.22045e-16	3.61099e-13	positive
MRGPRX2	MEIKIN	0.0154708	2.22045e-16	3.61099e-13	positive
DHRS2	RXFP1	0.0154669	2.22045e-16	3.61099e-13	positive
IGF1	AHCYP8	0.01546	2.22045e-16	3.61099e-13	positive
IGHD	IGHV3-25	0.0154583	2.22045e-16	3.61099e-13	positive
USH2A	NXF2	0.0154569	2.22045e-16	3.61099e-13	positive
MT4	ENDOU	0.0154566	2.22045e-16	3.61099e-13	positive
ZG16B	GRM1	0.0154541	2.22045e-16	3.61099e-13	positive
ZMYND10	C1orf194	0.0154511	2.22045e-16	3.61099e-13	positive
DCLK1	NCAM1	0.0154509	2.22045e-16	3.61099e-13	positive
SLC6A15	CHGB	0.0154508	2.22045e-16	3.61099e-13	positive
FASLG	KIR3DL2	0.0154444	2.22045e-16	3.61099e-13	positive
CALHM1	PGPEP1L	0.0154394	2.22045e-16	3.61099e-13	positive
BNIP3P11	HMGCS1	0.0154373	2.22045e-16	3.61099e-13	positive
TRAV25	IGKV2-10	0.0154346	2.22045e-16	3.61099e-13	positive
FAM197Y8	FAM197Y3	0.0154307	2.22045e-16	3.61099e-13	positive
FAM197Y8	FAM197Y6	0.0154282	2.22045e-16	3.61099e-13	positive
IGHM	TRDC	0.0154267	2.22045e-16	3.61099e-13	positive
MRPS18B	LSM2	0.0154262	2.22045e-16	3.61099e-13	positive
FAM197Y6	FAM197Y3	0.0154234	2.22045e-16	3.61099e-13	positive
FCRL6	TRDC	0.0154223	2.22045e-16	3.61099e-13	positive
CCDC141	TMPRSS15	0.0154071	2.22045e-16	3.61099e-13	positive
CSAG1	MAGEA2	0.015406	2.22045e-16	3.61099e-13	positive
CD160	NMUR1	0.0154037	2.22045e-16	3.61099e-13	positive
SC5D	HSD17B12	0.0154031	2.22045e-16	3.61099e-13	positive
CYSRT1	ENDOU	0.0153982	2.22045e-16	3.61099e-13	positive
CBLN4	THBS4	0.0153969	2.22045e-16	3.61099e-13	positive
ZNF517	FAM98C	0.0153916	2.22045e-16	3.61099e-13	positive
DHRS2	TIMM8AP1	0.0153896	2.22045e-16	3.61099e-13	positive
FAM43B	SPDYC	0.0153851	2.22045e-16	3.61099e-13	positive
STUM	CHCHD2P9	0.0153747	2.22045e-16	3.61099e-13	positive
IGHV3-30	IGKV2D-40	0.0153705	2.22045e-16	3.61099e-13	positive
HPGD	LCE2B	0.0153688	2.22045e-16	3.61099e-13	positive
RLN2	LINC01556	0.0153688	2.22045e-16	3.61099e-13	positive
BMS1P8	IGHG4	0.0153675	2.22045e-16	3.61099e-13	positive
CXCR1	NXF2	0.015367	2.22045e-16	3.61099e-13	positive
RLN2	PPP1R18	0.0153606	2.22045e-16	3.61099e-13	positive
TRDC	EOMES	0.015358	2.22045e-16	3.61099e-13	positive
NKG7	NCR1	0.0153557	2.22045e-16	3.61099e-13	positive
CDC42P3	FAM183DP	0.0153545	2.22045e-16	3.61099e-13	positive
KLRC2	NCR1	0.0153532	2.22045e-16	3.61099e-13	positive
DNAH12	CFAP77	0.0153467	2.22045e-16	3.61099e-13	positive
RPL3P7	SUCLA2	0.0153419	2.22045e-16	3.61099e-13	positive
RSPO2	AHCYP8	0.0153375	2.22045e-16	3.61099e-13	positive
CBLN4	CYP11A1	0.0153368	2.22045e-16	3.61099e-13	positive
GNLY	RARRES3	0.0153329	2.22045e-16	3.61099e-13	positive
NXF2B	UBBP4	0.015331	2.22045e-16	3.61099e-13	positive
IGHV1-14	IGLV7-46	0.0153298	2.22045e-16	3.61099e-13	positive
FBXL13	SORCS3	0.015319	2.22045e-16	3.61099e-13	positive
FBXL13	TDRD12	0.015311	2.22045e-16	3.61099e-13	positive
SPINK1	CLEC4D	0.0153063	2.22045e-16	3.61099e-13	positive
CHIT1	HBB	0.0153047	2.22045e-16	3.61099e-13	positive
HHLA1	GABRP	0.0153007	2.22045e-16	3.61099e-13	positive
CHIT1	HBA1	0.0152958	2.22045e-16	3.61099e-13	positive
PRAMENP	IGKV2OR2-2	0.0152945	2.22045e-16	3.61099e-13	positive
PPME1	HNRNPA1P9	0.015294	2.22045e-16	3.61099e-13	positive
TRAV14DV4	IGKV2D-40	0.0152901	2.22045e-16	3.61099e-13	positive
GDPD2	CHGB	0.0152849	2.22045e-16	3.61099e-13	positive
PRAMENP	IGHV7-34-1	0.0152809	2.22045e-16	3.61099e-13	positive
SERPINC1	CD36	0.0152777	2.22045e-16	3.61099e-13	positive
TREX2	MAGEA12	0.0152769	2.22045e-16	3.61099e-13	positive
PSMD8	FAM98C	0.0152765	2.22045e-16	3.61099e-13	positive
ZNF511-PRAP1	HNRNPA1P14	0.0152747	2.22045e-16	3.61099e-13	positive
SCUBE1	P2RY2	0.0152708	2.22045e-16	3.61099e-13	positive
ZMYND10	CFAP77	0.0152685	2.22045e-16	3.61099e-13	positive
MVD	HMGCS1	0.0152672	2.22045e-16	3.61099e-13	positive
TGM6	XCR1	0.0152653	2.22045e-16	3.61099e-13	positive
PPBP	RSF1	0.0152581	2.22045e-16	3.61099e-13	positive
C1QTNF4	NKG7	0.0152581	2.22045e-16	3.61099e-13	positive
FETUB	CRHBP	0.0152571	2.22045e-16	3.61099e-13	positive
GPR78	ANKRD36	0.0152544	2.22045e-16	3.61099e-13	positive
ZNF511-PRAP1	FAM25C	0.0152542	2.22045e-16	3.61099e-13	positive
DHRS2	HBG2	0.0152506	2.22045e-16	3.61099e-13	positive
LMO3	RPL5P12	0.0152493	2.22045e-16	3.61099e-13	positive
TPH2	HHLA2	0.0152426	2.22045e-16	3.61099e-13	positive
LCE2B	ENDOU	0.0152426	2.22045e-16	3.61099e-13	positive
CRCT1	PROK2	0.0152402	2.22045e-16	3.61099e-13	positive
CES3	MYOC	0.0152386	2.22045e-16	3.61099e-13	positive
ARL14EPL	RPL3P7	0.0152303	2.22045e-16	3.61099e-13	positive
LINC01556	POU3F4	0.015225	2.22045e-16	3.61099e-13	positive
PPME1	P2RY2	0.0152214	2.22045e-16	3.61099e-13	positive
CYSRT1	SPRR3	0.0152152	2.22045e-16	3.61099e-13	positive
HPGD	ARG1	0.0152062	2.22045e-16	3.61099e-13	positive
LYPD5	SLC5A1	0.0152026	2.22045e-16	3.61099e-13	positive
PACSIN1	HTR3E	0.0151883	2.22045e-16	3.61099e-13	positive
GZMH	ASS1P11	0.0151877	2.22045e-16	3.61099e-13	positive
PSMD8	MAP3K10	0.0151804	2.22045e-16	3.61099e-13	positive
ZIC3	ATRNL1	0.015178	2.22045e-16	3.61099e-13	positive
DNAH10	IGLV3-29	0.0151775	2.22045e-16	3.61099e-13	positive
FOLR3	CWC15	0.0151705	2.22045e-16	3.61099e-13	positive
SLC5A1	GPR84	0.0151697	2.22045e-16	3.61099e-13	positive
GABRP	LRRK1	0.0151664	2.22045e-16	3.61099e-13	positive
DCLK1	ITGB1BP2	0.0151546	2.22045e-16	3.61099e-13	positive
PSMD3	TP53TG3C	0.0151455	2.22045e-16	3.61099e-13	positive
DHRS2	MAGEA8	0.0151438	2.22045e-16	3.61099e-13	positive
OR7E116P	SLC6A13	0.0151363	2.22045e-16	3.61099e-13	positive
GADD45GIP1	TRMT1	0.0151353	2.22045e-16	3.61099e-13	positive
NKG7	EOMES	0.0151303	2.22045e-16	3.61099e-13	positive
NKG7	KLRC1	0.0151302	2.22045e-16	3.61099e-13	positive
ZFAT	RPL5P12	0.0151232	2.22045e-16	3.61099e-13	positive
IGKV2-18	INHBA	0.0151204	2.22045e-16	3.61099e-13	positive
IL1B	CLEC4D	0.0151169	2.22045e-16	3.61099e-13	positive
PRG2	SERBP1P5	0.0151136	2.22045e-16	3.61099e-13	positive
CBLN4	MRPL2	0.0151081	2.22045e-16	3.61099e-13	positive
CD160	GZMH	0.0151044	2.22045e-16	3.61099e-13	positive
TRDC	KLRD1	0.0150973	2.22045e-16	3.61099e-13	positive
NKG7	KLRD1	0.015097	2.22045e-16	3.61099e-13	positive
NXF2B	IGHV4-31	0.0150939	2.22045e-16	3.61099e-13	positive
UBBP4	NXF2	0.0150923	2.22045e-16	3.61099e-13	positive
GSTA3	HNF4A	0.0150784	2.22045e-16	3.61099e-13	positive
USH2A	FAM9C	0.0150779	2.22045e-16	3.61099e-13	positive
SYAP1	EIF2S3	0.0150759	2.22045e-16	3.61099e-13	positive
DNAH10	PRSS1	0.0150752	2.22045e-16	3.61099e-13	positive
ORM2	STIM2	0.0150707	2.22045e-16	3.61099e-13	positive
KIR3DL2	CTSW	0.0150676	2.22045e-16	3.61099e-13	positive
CFAP77	SPEF1	0.0150634	2.22045e-16	3.61099e-13	positive
TRDC	CTSW	0.0150577	2.22045e-16	3.61099e-13	positive
CBLN4	AHCYP8	0.0150575	2.22045e-16	3.61099e-13	positive
TRAV25	NAP1L4P1	0.0150575	2.22045e-16	3.61099e-13	positive
LEXM	PROK2	0.0150546	2.22045e-16	3.61099e-13	positive
TREX2	PI3	0.0150498	2.22045e-16	3.61099e-13	positive
ALOX15B	ZNF474	0.015045	2.22045e-16	3.61099e-13	positive
KRT10	LCE1C	0.0150153	2.22045e-16	3.61099e-13	positive
PDIA2	HLA-G	0.0150096	2.22045e-16	3.61099e-13	positive
MGAT2	IGHV3-38	0.0150073	2.22045e-16	3.61099e-13	positive
KCTD21	ANXA2P2	0.0150006	2.22045e-16	3.61099e-13	positive
MAP3K10	FAM98C	0.014994	2.22045e-16	3.61099e-13	positive
FMO3	ARSF	0.0149939	2.22045e-16	3.61099e-13	positive
FCAR	HBB	0.0149908	2.22045e-16	3.61099e-13	positive
PPP2R5C	HSPB9	0.0149875	2.22045e-16	3.61099e-13	positive
FCAR	HBA1	0.0149799	2.22045e-16	3.61099e-13	positive
C1QTNF4	CD160	0.0149766	2.22045e-16	3.61099e-13	positive
ZMYND10	SPEF1	0.0149725	2.22045e-16	3.61099e-13	positive
ZBED1	TRAM1L1	0.014961	2.22045e-16	3.61099e-13	positive
MTX2	HHIPL2	0.0149602	2.22045e-16	3.61099e-13	positive
SPINK1	PLEK	0.0149533	2.22045e-16	3.61099e-13	positive
AK4P3	SORCS3	0.0149519	2.22045e-16	3.61099e-13	positive
MRPL2	MRPS18A	0.0149518	2.22045e-16	3.61099e-13	positive
VARS	IGHV2-26	0.0149421	2.22045e-16	3.61099e-13	positive
FAM25G	ZNF511-PRAP1	0.01494	2.22045e-16	3.61099e-13	positive
SLC13A4	AHCYP8	0.0149385	2.22045e-16	3.61099e-13	positive
SLC22A11	ATP13A5	0.0149294	2.22045e-16	3.61099e-13	positive
TH	PHGR1	0.014926	2.22045e-16	3.61099e-13	positive
LCE2C	ENDOU	0.0149166	2.22045e-16	3.61099e-13	positive
KHSRPP1	PGC	0.0149155	2.22045e-16	3.61099e-13	positive
KCNJ10	IGKV2-10	0.014915	2.22045e-16	3.61099e-13	positive
CD160	SH2D1B	0.0149066	2.22045e-16	3.61099e-13	positive
PCNPP3	RPL3P7	0.0149058	2.22045e-16	3.61099e-13	positive
CMTM2	CXCR1	0.0149039	2.22045e-16	3.61099e-13	positive
GRIK3	FHP1	0.0148971	2.22045e-16	3.61099e-13	positive
HERC2	PCDH10	0.0148947	2.22045e-16	3.61099e-13	positive
MT4	MAL	0.0148876	2.22045e-16	3.61099e-13	positive
XCR1	HSD11B2	0.0148841	2.22045e-16	3.61099e-13	positive
NTRK3	LTF	0.0148751	2.22045e-16	3.61099e-13	positive
TMEM126B	CWC15	0.0148751	2.22045e-16	3.61099e-13	positive
DNAH12	SPEF1	0.0148747	2.22045e-16	3.61099e-13	positive
VNN1	PGPEP1L	0.0148742	2.22045e-16	3.61099e-13	positive
SERPINC1	TRAM1L1	0.0148714	2.22045e-16	3.61099e-13	positive
CD160	KLRD1	0.0148688	2.22045e-16	3.61099e-13	positive
NXF2	HPSE2	0.014863	2.22045e-16	3.61099e-13	positive
TDRD12	AK4P3	0.0148621	2.22045e-16	3.61099e-13	positive
CYSRT1	KRT4	0.0148604	2.22045e-16	3.61099e-13	positive
JAKMIP1	NKG7	0.0148601	2.22045e-16	3.61099e-13	positive
CFAP77	ARMC3	0.01486	2.22045e-16	3.61099e-13	positive
CTTN	DHCR7	0.0148595	2.22045e-16	3.61099e-13	positive
NXF2B	USH2A	0.0148576	2.22045e-16	3.61099e-13	positive
CARD18	MAGEA12	0.0148539	2.22045e-16	3.61099e-13	positive
HHIPL2	SLC47A2	0.0148532	2.22045e-16	3.61099e-13	positive
C10orf105	LIM2	0.014846	2.22045e-16	3.61099e-13	positive
CDC42P3	FCAR	0.0148407	2.22045e-16	3.61099e-13	positive
CPA1	IGKV3D-20	0.014838	2.22045e-16	3.61099e-13	positive
FAM183DP	GPR84	0.0148336	2.22045e-16	3.61099e-13	positive
MRPL2	SLC13A4	0.0148324	2.22045e-16	3.61099e-13	positive
SEC14L5	IGHV4-31	0.0148293	2.22045e-16	3.61099e-13	positive
MAGEA6	CSAG2	0.0148292	2.22045e-16	3.61099e-13	positive
ASPRV1	LCE2C	0.0148234	2.22045e-16	3.61099e-13	positive
PHGR1	PMP2	0.014823	2.22045e-16	3.61099e-13	positive
EEF1A1P7	LCE1C	0.0147993	2.22045e-16	3.61099e-13	positive
DNAH12	WDR38	0.0147973	2.22045e-16	3.61099e-13	positive
SH2D1B	ASS1P11	0.0147958	2.22045e-16	3.61099e-13	positive
HPGD	ELF5	0.0147922	2.22045e-16	3.61099e-13	positive
TGM6	CRHBP	0.0147852	2.22045e-16	3.61099e-13	positive
YAP1P1	MAL	0.014781	2.22045e-16	3.61099e-13	positive
PROM1	FOXI1	0.0147678	2.22045e-16	3.61099e-13	positive
NLRP10	MAGEA2B	0.0147637	2.22045e-16	3.61099e-13	positive
NXF2B	CXCR1	0.0147607	2.22045e-16	3.61099e-13	positive
ASPRV1	LCE2B	0.0147571	2.22045e-16	3.61099e-13	positive
NPTX1	SYNE1	0.0147558	2.22045e-16	3.61099e-13	positive
LAMTOR1	PPME1	0.0147554	2.22045e-16	3.61099e-13	positive
ALOX12B	ENDOU	0.0147473	2.22045e-16	3.61099e-13	positive
TREX2	EXT2	0.0147463	2.22045e-16	3.61099e-13	positive
HPGD	LCE2C	0.0147456	2.22045e-16	3.61099e-13	positive
PSG4	CFAP58	0.0147454	2.22045e-16	3.61099e-13	positive
AIG1	RPL23AP8	0.0147419	2.22045e-16	3.61099e-13	positive
TUBA4B	ZFP91-CNTF	0.0147418	2.22045e-16	3.61099e-13	positive
PROM1	OLAH	0.0147415	2.22045e-16	3.61099e-13	positive
IGLC7	TPTE	0.0147384	2.22045e-16	3.61099e-13	positive
MYL12B	HNRNPA1P9	0.01473	2.22045e-16	3.61099e-13	positive
BMS1P8	IGHV3-38	0.0147232	2.22045e-16	3.61099e-13	positive
LINC00694	FCAR	0.0147215	2.22045e-16	3.61099e-13	positive
PLEK	FAM183DP	0.0147199	2.22045e-16	3.61099e-13	positive
TCHH	VLDLR	0.0147185	2.22045e-16	3.61099e-13	positive
NTRK3	RARRES1	0.0147149	2.22045e-16	3.61099e-13	positive
GPR84	SPP1	0.0147127	2.22045e-16	3.61099e-13	positive
MTX2	NPR2	0.0147095	2.22045e-16	3.61099e-13	positive
OR51B4	MAGEA8	0.0147091	2.22045e-16	3.61099e-13	positive
CCT6A	EGFR	0.0147085	2.22045e-16	3.61099e-13	positive
MAP1A	STMN2	0.0147071	2.22045e-16	3.61099e-13	positive
FOXH1	HLA-G	0.0146986	2.22045e-16	3.61099e-13	positive
FLG	ARG1	0.0146958	2.22045e-16	3.61099e-13	positive
ARMC3	C1orf194	0.0146939	2.22045e-16	3.61099e-13	positive
UPK1A	GLTP	0.0146897	2.22045e-16	3.61099e-13	positive
SLC5A1	CXCL8	0.0146795	2.22045e-16	3.61099e-13	positive
NCR1	ASS1P11	0.0146743	2.22045e-16	3.61099e-13	positive
CT62	HNRNPA1P9	0.0146546	2.22045e-16	3.61099e-13	positive
SYNE1	NKX2-4	0.0146452	2.22045e-16	3.61099e-13	positive
HBG2	MAGEB1	0.0146449	2.22045e-16	3.61099e-13	positive
DNAH12	TEX26	0.0146428	2.22045e-16	3.61099e-13	positive
MTCO3P22	HCG4P3	0.014636	2.22045e-16	3.61099e-13	positive
ARL14EPL	PGC	0.0146357	2.22045e-16	3.61099e-13	positive
STUM	ESYT1	0.0146298	2.22045e-16	3.61099e-13	positive
PIK3R1	DBX2	0.014624	2.22045e-16	3.61099e-13	positive
XCR1	MT4	0.0146234	2.22045e-16	3.61099e-13	positive
SUMF2	RXFP1	0.0146234	2.22045e-16	3.61099e-13	positive
CD160	NCR1	0.0146226	2.22045e-16	3.61099e-13	positive
ABCC2	LCE2B	0.0146216	2.22045e-16	3.61099e-13	positive
LANCL2	SUMF2	0.0146155	2.22045e-16	3.61099e-13	positive
WDR38	C1orf194	0.0146128	2.22045e-16	3.61099e-13	positive
GRIK3	SLC26A4	0.0146104	2.22045e-16	3.61099e-13	positive
EEF1GP5	KRT79	0.0146018	2.22045e-16	3.61099e-13	positive
ZNF517	MUC5AC	0.0145969	2.22045e-16	3.61099e-13	positive
GPR78	PMP2	0.0145958	2.22045e-16	3.61099e-13	positive
ABCC2	MT4	0.0145957	2.22045e-16	3.61099e-13	positive
IGHV1-14	IGHV7-34-1	0.0145899	2.22045e-16	3.61099e-13	positive
JAKMIP1	ASS1P11	0.0145878	2.22045e-16	3.61099e-13	positive
FCRL4	IGKV2-10	0.0145848	2.22045e-16	3.61099e-13	positive
FGF9	FAM98C	0.0145846	2.22045e-16	3.61099e-13	positive
HIKESHI	CWC15	0.0145841	2.22045e-16	3.61099e-13	positive
DNAH12	ARMC3	0.0145824	2.22045e-16	3.61099e-13	positive
FGF9	MUC5AC	0.0145818	2.22045e-16	3.61099e-13	positive
WFDC3	GSTA3	0.0145781	2.22045e-16	3.61099e-13	positive
PHYHIPL	PRR36	0.0145777	2.22045e-16	3.61099e-13	positive
ARG1	ABCC2	0.0145752	2.22045e-16	3.61099e-13	positive
LDHAL6A	SYNE1	0.0145734	2.22045e-16	3.61099e-13	positive
CHURC1	EEF1GP5	0.014573	2.22045e-16	3.61099e-13	positive
ZMYND10	ARMC3	0.0145726	2.22045e-16	3.61099e-13	positive
VARS	CCT2	0.0145671	2.22045e-16	3.61099e-13	positive
PPP1R2P1	GLDC	0.0145639	2.22045e-16	3.61099e-13	positive
TH	MAGEA2B	0.0145602	2.22045e-16	3.61099e-13	positive
LEXM	CYSRT1	0.0145587	2.22045e-16	3.61099e-13	positive
IGHM	CD160	0.0145562	2.22045e-16	3.61099e-13	positive
COA4	ANAPC15	0.0145549	2.22045e-16	3.61099e-13	positive
PRG2	ZFP91-CNTF	0.0145535	2.22045e-16	3.61099e-13	positive
RXFP1	MAGEB1	0.0145534	2.22045e-16	3.61099e-13	positive
MAGEB17	IGHD	0.0145528	2.22045e-16	3.61099e-13	positive
ZNF511-PRAP1	TREH	0.0145518	2.22045e-16	3.61099e-13	positive
TPTE	IGKV1-39	0.0145451	2.22045e-16	3.61099e-13	positive
EPG5	STMN2	0.0145444	2.22045e-16	3.61099e-13	positive
NCAM1	ITGB1BP2	0.014543	2.22045e-16	3.61099e-13	positive
CDC42P3	SLC5A1	0.0145416	2.22045e-16	3.61099e-13	positive
TBR1	SYNE1	0.0145416	2.22045e-16	3.61099e-13	positive
PHYHIPL	BDNF	0.0145358	2.22045e-16	3.61099e-13	positive
PROKR1	SYNE1	0.0145327	2.22045e-16	3.61099e-13	positive
C1orf194	TEX26	0.0145317	2.22045e-16	3.61099e-13	positive
CELP	FHP1	0.0145293	2.22045e-16	3.61099e-13	positive
PDLIM2	MAL	0.0145289	2.22045e-16	3.61099e-13	positive
C4A	CD177	0.0145179	2.22045e-16	3.61099e-13	positive
RLN2	IGHV2-26	0.0145145	2.22045e-16	3.61099e-13	positive
GLDC	NRM	0.0145075	2.22045e-16	3.61099e-13	positive
UPK1A	KLK12	0.0145061	2.22045e-16	3.61099e-13	positive
MEIKIN	IGKV3D-7	0.0145058	2.22045e-16	3.61099e-13	positive
KCNK12	CRYBA2	0.0145044	2.22045e-16	3.61099e-13	positive
EPHA8	TRBV9	0.0145041	2.22045e-16	3.61099e-13	positive
PRSS29P	PRRG4	0.0145032	2.22045e-16	3.61099e-13	positive
MTND1P23	CALCA	0.0144981	2.22045e-16	3.61099e-13	positive
EIF5B	IGHV2-26	0.0144961	2.22045e-16	3.61099e-13	positive
TMPRSS15	BMP8B	0.0144937	2.22045e-16	3.61099e-13	positive
EFCAB1	BSND	0.0144913	2.22045e-16	3.61099e-13	positive
EIF5B	GLDC	0.0144888	2.22045e-16	3.61099e-13	positive
GRM1	TBX4	0.0144886	2.22045e-16	3.61099e-13	positive
MTCO1P12	MTND1P23	0.014487	2.22045e-16	3.61099e-13	positive
PGC	IGHV3-38	0.0144843	2.22045e-16	3.61099e-13	positive
FLG	ARL14	0.0144841	2.22045e-16	3.61099e-13	positive
FAM9C	HPSE2	0.0144791	2.22045e-16	3.61099e-13	positive
ZMYND10	WDR38	0.0144774	2.22045e-16	3.61099e-13	positive
DBX2	ZIC3	0.0144684	2.22045e-16	3.61099e-13	positive
FOXH1	PDIA2	0.0144677	2.22045e-16	3.61099e-13	positive
HERC2	STMN2	0.0144634	2.22045e-16	3.61099e-13	positive
NPTX1	C1QL3	0.0144628	2.22045e-16	3.61099e-13	positive
LANCL2	EGFR	0.0144601	2.22045e-16	3.61099e-13	positive
SMCP	C10orf105	0.0144565	2.22045e-16	3.61099e-13	positive
PRAMEF1	ZNF835	0.0144557	2.22045e-16	3.61099e-13	positive
CELP	IGLV3-13	0.0144551	2.22045e-16	3.61099e-13	positive
HTR3E	ITGB1BP2	0.0144541	2.22045e-16	3.61099e-13	positive
STUM	BMS1P9	0.0144513	2.22045e-16	3.61099e-13	positive
OR51B4	RXFP1	0.0144511	2.22045e-16	3.61099e-13	positive
ORM2	HNRNPA1P9	0.0144502	2.22045e-16	3.61099e-13	positive
CFAP77	WDR38	0.0144453	2.22045e-16	3.61099e-13	positive
PHOX2A	PCDHGA11	0.0144443	2.22045e-16	3.61099e-13	positive
DHRS2	FER1L6	0.0144437	2.22045e-16	3.61099e-13	positive
BDNF	CRHBP	0.0144417	2.22045e-16	3.61099e-13	positive
VIPR2	SEC14L4	0.0144412	2.22045e-16	3.61099e-13	positive
IL1F10	IL36B	0.0144355	2.22045e-16	3.61099e-13	positive
NPY5R	LTF	0.0144348	2.22045e-16	3.61099e-13	positive
JAKMIP1	TRDC	0.0144312	2.22045e-16	3.61099e-13	positive
HTR3E	NCAM1	0.0144306	2.22045e-16	3.61099e-13	positive
TF	CD177	0.0144303	2.22045e-16	3.61099e-13	positive
IGKV2-10	ATP8B5P	0.01443	2.22045e-16	3.61099e-13	positive
LAMTOR1	P2RY2	0.0144231	2.22045e-16	3.61099e-13	positive
NKG7	CD247	0.0144231	2.22045e-16	3.61099e-13	positive
ZNF780B	IGHV3-64	0.0144216	2.22045e-16	3.61099e-13	positive
NPTX1	CHRNA6	0.0144202	2.22045e-16	3.61099e-13	positive
EXT2	BNIP3P11	0.0144182	2.22045e-16	3.61099e-13	positive
RASL11A	HSD17B1P1	0.0144174	2.22045e-16	3.61099e-13	positive
PROKR1	CHRNA6	0.014416	2.22045e-16	3.61099e-13	positive
CSAG1	MAGEA6	0.0144147	2.22045e-16	3.61099e-13	positive
SPP1	PROK2	0.0144121	2.22045e-16	3.61099e-13	positive
PDLIM2	HPGD	0.0144098	2.22045e-16	3.61099e-13	positive
SYNE1	KCNQ3	0.0144082	2.22045e-16	3.61099e-13	positive
IL1B	CDC42P3	0.0144068	2.22045e-16	3.61099e-13	positive
KRT9	PMP2	0.0144046	2.22045e-16	3.61099e-13	positive
KLRC1	KIR3DL2	0.0144033	2.22045e-16	3.61099e-13	positive
TRAV19	CRYBA2	0.0144032	2.22045e-16	3.61099e-13	positive
HSD17B12	ZNF107	0.014401	2.22045e-16	3.61099e-13	positive
CYSRT1	HPGD	0.0143989	2.22045e-16	3.61099e-13	positive
MYOC	H2AFB3	0.0143973	2.22045e-16	3.61099e-13	positive
IGHM	GZMH	0.014395	2.22045e-16	3.61099e-13	positive
C1QL3	NKX2-4	0.0143936	2.22045e-16	3.61099e-13	positive
LHFPL4	CRYBA2	0.0143914	2.22045e-16	3.61099e-13	positive
MTCYBP18	EBAG9P1	0.0143912	2.22045e-16	3.61099e-13	positive
LSM2	NRM	0.0143886	2.22045e-16	3.61099e-13	positive
CD160	EOMES	0.0143872	2.22045e-16	3.61099e-13	positive
PEX3	EEF1GP5	0.0143774	2.22045e-16	3.61099e-13	positive
PHYHIPL	MGAM2	0.0143734	2.22045e-16	3.61099e-13	positive
IGHG4	IGHV1-69-2	0.0143734	2.22045e-16	3.61099e-13	positive
UMODL1	FMO3	0.0143714	2.22045e-16	3.61099e-13	positive
KLRC1	RARRES3	0.0143654	2.22045e-16	3.61099e-13	positive
DBX2	P3H2	0.0143645	2.22045e-16	3.61099e-13	positive
PTGS1	STX10	0.0143621	2.22045e-16	3.61099e-13	positive
PGLYRP2	IBSP	0.01436	2.22045e-16	3.61099e-13	positive
ARG1	ENDOU	0.0143598	2.22045e-16	3.61099e-13	positive
SYNE1	ZFAT	0.0143583	2.22045e-16	3.61099e-13	positive
B3GALT5	PHOX2A	0.0143557	2.22045e-16	3.61099e-13	positive
KRT4	ENDOU	0.0143525	2.22045e-16	3.61099e-13	positive
C10orf82	MAGEA8	0.0143518	2.22045e-16	3.61099e-13	positive
CCT2	NRM	0.01435	2.22045e-16	3.61099e-13	positive
CBLC	WDR87	0.0143482	2.22045e-16	3.61099e-13	positive
NKG7	CTSW	0.0143443	2.22045e-16	3.61099e-13	positive
PCK1	LDHAL6A	0.0143435	2.22045e-16	3.61099e-13	positive
CDC42P3	SPP1	0.0143421	2.22045e-16	3.61099e-13	positive
MYOC	CPA5	0.0143415	2.22045e-16	3.61099e-13	positive
HTN3	FABP5P3	0.014341	2.22045e-16	3.61099e-13	positive
HSD17B12	MAGEA2	0.0143396	2.22045e-16	3.61099e-13	positive
NPTX1	PCK1	0.0143371	2.22045e-16	3.61099e-13	positive
FBLL1	CRHBP	0.0143368	2.22045e-16	3.61099e-13	positive
KLRC2	NMUR1	0.0143365	2.22045e-16	3.61099e-13	positive
CLEC4D	HBA1	0.0143328	2.22045e-16	3.61099e-13	positive
HLA-G	STPG3	0.0143317	2.22045e-16	3.61099e-13	positive
WDR38	TEX26	0.0143302	2.22045e-16	3.61099e-13	positive
PPP1R2P1	IGHV2-26	0.0143288	2.22045e-16	3.61099e-13	positive
NKX2-4	CHRNA6	0.0143281	2.22045e-16	3.61099e-13	positive
TUBB4A	BCAT1	0.0143278	2.22045e-16	3.61099e-13	positive
PAEP	NEUROG2	0.0143151	2.22045e-16	3.61099e-13	positive
KLHL34	ZNF414	0.014315	2.22045e-16	3.61099e-13	positive
ALOX12B	ABCC2	0.0143135	2.22045e-16	3.61099e-13	positive
CHIT1	PROK2	0.0143083	2.22045e-16	3.61099e-13	positive
LDHAL6A	CHRNA6	0.0143069	2.22045e-16	3.61099e-13	positive
HOXD10	HOXD9	0.0143049	2.22045e-16	3.61099e-13	positive
CMTM2	CXCL8	0.0143028	2.22045e-16	3.61099e-13	positive
KLRC1	CD247	0.0142993	2.22045e-16	3.61099e-13	positive
CD160	KLRC1	0.0142989	2.22045e-16	3.61099e-13	positive
XCR1	ALOX12B	0.0142975	2.22045e-16	3.61099e-13	positive
SULT1C2	CHIT1	0.014296	2.22045e-16	3.61099e-13	positive
CBLC	ZIC4	0.0142895	2.22045e-16	3.61099e-13	positive
GPAT2	FBLL1	0.0142888	2.22045e-16	3.61099e-13	positive
IGHV4-31	FAM9C	0.0142883	2.22045e-16	3.61099e-13	positive
PROKR1	PCK1	0.0142856	2.22045e-16	3.61099e-13	positive
G0S2	PROK2	0.0142785	2.22045e-16	3.61099e-13	positive
PAEP	HDGFL1	0.0142778	2.22045e-16	3.61099e-13	positive
MMP20	FAM197Y8	0.014277	2.22045e-16	3.61099e-13	positive
MMP20	FAM197Y6	0.0142762	2.22045e-16	3.61099e-13	positive
MMP20	FAM197Y3	0.0142742	2.22045e-16	3.61099e-13	positive
C10orf82	RXFP1	0.0142711	2.22045e-16	3.61099e-13	positive
VNN1	CALHM1	0.0142689	2.22045e-16	3.61099e-13	positive
AIG1	CALB2	0.0142679	2.22045e-16	3.61099e-13	positive
KCNK7	SLC13A4	0.0142664	2.22045e-16	3.61099e-13	positive
GZMH	KLRC2	0.0142627	2.22045e-16	3.61099e-13	positive
NXF2B	HPSE2	0.0142582	2.22045e-16	3.61099e-13	positive
LANCL2	VOPP1	0.0142566	2.22045e-16	3.61099e-13	positive
FOLR3	TMEM123	0.0142552	2.22045e-16	3.61099e-13	positive
KRT10	FLG2	0.0142547	2.22045e-16	3.61099e-13	positive
WDR38	ARMC3	0.0142536	2.22045e-16	3.61099e-13	positive
RLN2	GLDC	0.014253	2.22045e-16	3.61099e-13	positive
PCK1	NKX2-4	0.0142509	2.22045e-16	3.61099e-13	positive
LMO3	SYNE1	0.0142506	2.22045e-16	3.61099e-13	positive
KIT	LMO3	0.0142467	2.22045e-16	3.61099e-13	positive
KCNQ3	CHRNA6	0.0142465	2.22045e-16	3.61099e-13	positive
RPL21P40	TM4SF19-TCTEX1D2	0.0142462	2.22045e-16	3.61099e-13	positive
FAHD2B	MAGEA2B	0.0142416	2.22045e-16	3.61099e-13	positive
YAP1	FOLR3	0.0142409	2.22045e-16	3.61099e-13	positive
GLDC	PPP1R18	0.0142403	2.22045e-16	3.61099e-13	positive
ZG16B	SLC13A2	0.0142389	2.22045e-16	3.61099e-13	positive
HPGD	ALOX12B	0.0142372	2.22045e-16	3.61099e-13	positive
LDHAL6A	C1QL3	0.0142338	2.22045e-16	3.61099e-13	positive
IGHV4-31	ATP8B5P	0.0142313	2.22045e-16	3.61099e-13	positive
MRPS18B	POU3F4	0.0142303	2.22045e-16	3.61099e-13	positive
FGFBP1	RPL3P7	0.0142211	2.22045e-16	3.61099e-13	positive
MRPL2	IGF1	0.0142187	2.22045e-16	3.61099e-13	positive
GP1BA	IGKV2D-40	0.0142156	2.22045e-16	3.61099e-13	positive
PLAC8	NEFH	0.0142153	2.22045e-16	3.61099e-13	positive
DHRS2	LRAT	0.014214	2.22045e-16	3.61099e-13	positive
FAM9C	C2orf72	0.0142132	2.22045e-16	3.61099e-13	positive
HPGD	KRT4	0.0142119	2.22045e-16	3.61099e-13	positive
ZBED1	MSMB	0.0142116	2.22045e-16	3.61099e-13	positive
KRT4	ABCC2	0.014209	2.22045e-16	3.61099e-13	positive
RPL3P7	TCEB3B	0.0142077	2.22045e-16	3.61099e-13	positive
ARL14EPL	SCUBE1	0.0142043	2.22045e-16	3.61099e-13	positive
TFPI2	RSF1	0.014204	2.22045e-16	3.61099e-13	positive
HBE1	BCAT1	0.0142033	2.22045e-16	3.61099e-13	positive
CLEC4D	HBB	0.0141998	2.22045e-16	3.61099e-13	positive
CD247	ASS1P11	0.0141955	2.22045e-16	3.61099e-13	positive
FLG	DSC1	0.0141954	2.22045e-16	3.61099e-13	positive
PLEK	SPP1	0.0141947	2.22045e-16	3.61099e-13	positive
ATP13A5	HNF4A	0.0141922	2.22045e-16	3.61099e-13	positive
FASLG	CD160	0.0141914	2.22045e-16	3.61099e-13	positive
AIG1	EEF1GP5	0.0141903	2.22045e-16	3.61099e-13	positive
PGC	SUCLA2	0.0141902	2.22045e-16	3.61099e-13	positive
TMEM178A	SLC13A2	0.0141879	2.22045e-16	3.61099e-13	positive
FAM205C	ADTRP	0.0141829	2.22045e-16	3.61099e-13	positive
TH	GPR78	0.0141737	2.22045e-16	3.61099e-13	positive
SPDYC	STPG3	0.0141717	2.22045e-16	3.61099e-13	positive
FASLG	ASS1P11	0.0141686	2.22045e-16	3.61099e-13	positive
ARG1	XCR1	0.0141642	2.22045e-16	3.61099e-13	positive
DNAH12	LRRC18	0.0141639	2.22045e-16	3.61099e-13	positive
MYH7B	SERPINI1	0.0141623	2.22045e-16	3.61099e-13	positive
CD177	RARRES1	0.014162	2.22045e-16	3.61099e-13	positive
MAGEA2B	ANKRD36	0.0141613	2.22045e-16	3.61099e-13	positive
HKDC1	UPK1A	0.0141599	2.22045e-16	3.61099e-13	positive
SEC14L5	TRAV25	0.0141516	2.22045e-16	3.61099e-13	positive
CEBPE	AHCYP8	0.0141508	2.22045e-16	3.61099e-13	positive
UBBP4	FAM9C	0.0141502	2.22045e-16	3.61099e-13	positive
TBR1	CHRNA6	0.0141468	2.22045e-16	3.61099e-13	positive
SLC5A1	HBA1	0.0141372	2.22045e-16	3.61099e-13	positive
NLRP10	MAGEA2	0.0141372	2.22045e-16	3.61099e-13	positive
ARMC3	TEX26	0.0141357	2.22045e-16	3.61099e-13	positive
DNAH12	LRRC46	0.0141353	2.22045e-16	3.61099e-13	positive
CD160	CD247	0.0141352	2.22045e-16	3.61099e-13	positive
TLL2	STMN2	0.0141218	2.22045e-16	3.61099e-13	positive
TRAV10	PROM1	0.0141156	2.22045e-16	3.61099e-13	positive
VARS	POU3F4	0.0141142	2.22045e-16	3.61099e-13	positive
TBR1	C1QL3	0.0141125	2.22045e-16	3.61099e-13	positive
IGHV2-26	NRM	0.0141112	2.22045e-16	3.61099e-13	positive
OR7E2P	CRYBA2	0.0141072	2.22045e-16	3.61099e-13	positive
MAP1A	MYH3	0.0141045	2.22045e-16	3.61099e-13	positive
TFPI2	ANXA2P2	0.0141041	2.22045e-16	3.61099e-13	positive
FBLL1	CYP3A7	0.0140989	2.22045e-16	3.61099e-13	positive
CHCHD2	LANCL2	0.0140973	2.22045e-16	3.61099e-13	positive
FAM9C	CSMD1	0.0140948	2.22045e-16	3.61099e-13	positive
OR51B4	TIMM8AP1	0.0140941	2.22045e-16	3.61099e-13	positive
SIGLEC8	IGKV2-10	0.0140899	2.22045e-16	3.61099e-13	positive
FOLR3	TMEM126B	0.0140881	2.22045e-16	3.61099e-13	positive
KIT	NKX2-4	0.014087	2.22045e-16	3.61099e-13	positive
UMODL1	RNF17	0.0140867	2.22045e-16	3.61099e-13	positive
FDCSP	ATRNL1	0.0140852	2.22045e-16	3.61099e-13	positive
WDR38	SPEF1	0.0140841	2.22045e-16	3.61099e-13	positive
HSD17B12	LIPN	0.0140811	2.22045e-16	3.61099e-13	positive
DHRS4L2	DHRS4	0.014079	2.22045e-16	3.61099e-13	positive
SLC38A8	CEBPE	0.0140787	2.22045e-16	3.61099e-13	positive
C1QTNF4	KLRC2	0.014077	2.22045e-16	3.61099e-13	positive
TEX26	SPEF1	0.0140751	2.22045e-16	3.61099e-13	positive
EIF5B	LINC01556	0.0140731	2.22045e-16	3.61099e-13	positive
HTN3	STX4	0.0140729	2.22045e-16	3.61099e-13	positive
LRRC46	C1orf194	0.0140691	2.22045e-16	3.61099e-13	positive
PAEP	NPR2	0.0140685	2.22045e-16	3.61099e-13	positive
PCK1	KCNQ3	0.0140648	2.22045e-16	3.61099e-13	positive
PACSIN1	ITGB1BP2	0.01406	2.22045e-16	3.61099e-13	positive
C4orf26	ZNF511-PRAP1	0.0140573	2.22045e-16	3.61099e-13	positive
FAM43B	GAPDHP14	0.0140557	2.22045e-16	3.61099e-13	positive
CYSRT1	ABCC2	0.014055	2.22045e-16	3.61099e-13	positive
KIT	KCNQ3	0.0140513	2.22045e-16	3.61099e-13	positive
FHP1	IGKV3D-7	0.0140482	2.22045e-16	3.61099e-13	positive
CES3	CALHM1	0.0140461	2.22045e-16	3.61099e-13	positive
CD247	SH2D1B	0.0140444	2.22045e-16	3.61099e-13	positive
THBS4	IGF1	0.0140441	2.22045e-16	3.61099e-13	positive
NMUR1	IGHV1-58	0.0140437	2.22045e-16	3.61099e-13	positive
LCE2C	ABCC2	0.0140406	2.22045e-16	3.61099e-13	positive
IGHV2-26	PPP1R18	0.0140388	2.22045e-16	3.61099e-13	positive
TUBA4B	PRSS29P	0.0140374	2.22045e-16	3.61099e-13	positive
MTND1P23	SCUBE1	0.0140327	2.22045e-16	3.61099e-13	positive
PHGR1	KRT9	0.0140303	2.22045e-16	3.61099e-13	positive
GRM1	STATH	0.0140295	2.22045e-16	3.61099e-13	positive
ZFP42	C10orf82	0.0140291	2.22045e-16	3.61099e-13	positive
TPH2	C10orf82	0.0140226	2.22045e-16	3.61099e-13	positive
TPH2	TUBB4A	0.0140176	2.22045e-16	3.61099e-13	positive
EMSY	RNF182	0.014014	2.22045e-16	3.61099e-13	positive
CFAP61	ACTBP6	0.0140113	2.22045e-16	3.61099e-13	positive
SPINK1	HBA1	0.01401	2.22045e-16	3.61099e-13	positive
MAGEA10	MAGEA4	0.014007	2.22045e-16	3.61099e-13	positive
CBLN4	MRPS18A	0.0140048	2.22045e-16	3.61099e-13	positive
LRRC46	SPEF1	0.0140025	2.22045e-16	3.61099e-13	positive
PRG2	OGDH	0.0140008	2.22045e-16	3.61099e-13	positive
C1QL3	KCNQ3	0.0139943	2.22045e-16	3.61099e-13	positive
IGHG4	MGAT2	0.0139942	2.22045e-16	3.61099e-13	positive
IGHM	NMUR1	0.0139905	2.22045e-16	3.61099e-13	positive
THBS4	CEBPE	0.0139903	2.22045e-16	3.61099e-13	positive
KLRC2	KLRD1	0.0139897	2.22045e-16	3.61099e-13	positive
NAP1L4P1	ATP8B5P	0.0139874	2.22045e-16	3.61099e-13	positive
IL26	IL17A	0.0139853	2.22045e-16	3.61099e-13	positive
NPTX1	INTS4P2	0.0139837	2.22045e-16	3.61099e-13	positive
IGKV2-10	PHOX2A	0.0139835	2.22045e-16	3.61099e-13	positive
KRT4	HTN3	0.0139823	2.22045e-16	3.61099e-13	positive
TMEM178A	TUBB2A	0.013981	2.22045e-16	3.61099e-13	positive
LMO3	PCK1	0.0139804	2.22045e-16	3.61099e-13	positive
CALB2	CHURC1	0.013977	2.22045e-16	3.61099e-13	positive
OR51B4	BLACE	0.0139717	2.22045e-16	3.61099e-13	positive
EPHA8	TRAV29DV5	0.0139702	2.22045e-16	3.61099e-13	positive
PCDH10	MAP1A	0.0139658	2.22045e-16	3.61099e-13	positive
HTR3E	BMP8B	0.0139629	2.22045e-16	3.61099e-13	positive
FCRL6	ASS1P11	0.0139625	2.22045e-16	3.61099e-13	positive
ZNF511-PRAP1	GNRHR	0.0139547	2.22045e-16	3.61099e-13	positive
KIT	LDHAL6A	0.0139519	2.22045e-16	3.61099e-13	positive
KCNK7	MRGPRX2	0.013951	2.22045e-16	3.61099e-13	positive
KIT	NPTX1	0.0139486	2.22045e-16	3.61099e-13	positive
LINC00694	CLEC4D	0.0139483	2.22045e-16	3.61099e-13	positive
CARD18	MAGEA2	0.0139483	2.22045e-16	3.61099e-13	positive
HHLA2	BCAT1	0.0139453	2.22045e-16	3.61099e-13	positive
FAM183DP	CLEC4D	0.0139437	2.22045e-16	3.61099e-13	positive
SLC5A1	HBB	0.0139381	2.22045e-16	3.61099e-13	positive
LRRC18	C1orf194	0.013937	2.22045e-16	3.61099e-13	positive
MRPL2	RSPO2	0.0139362	2.22045e-16	3.61099e-13	positive
CXCL8	CRCT1	0.013936	2.22045e-16	3.61099e-13	positive
PPME1	TMEM123	0.0139341	2.22045e-16	3.61099e-13	positive
GP1BA	NAP1L4P1	0.0139333	2.22045e-16	3.61099e-13	positive
KRT19P4	KRT8P47	0.0139331	2.22045e-16	3.61099e-13	positive
USP14	YES1	0.013933	2.22045e-16	3.61099e-13	positive
GPR84	CHIT1	0.0139329	2.22045e-16	3.61099e-13	positive
ARMC3	SPEF1	0.0139302	2.22045e-16	3.61099e-13	positive
ACOT9	ANKRD20A8P	0.0139301	2.22045e-16	3.61099e-13	positive
PEX3	KRT79	0.0139298	2.22045e-16	3.61099e-13	positive
GP1BA	IGHV4-31	0.0139291	2.22045e-16	3.61099e-13	positive
GRM1	MSMB	0.013928	2.22045e-16	3.61099e-13	positive
LRRC18	TEX26	0.0139247	2.22045e-16	3.61099e-13	positive
CRCT1	GPR84	0.0139238	2.22045e-16	3.61099e-13	positive
PROKR1	C1QL3	0.0139232	2.22045e-16	3.61099e-13	positive
LRRC18	ARMC3	0.0139229	2.22045e-16	3.61099e-13	positive
FGF9	PSMD8	0.0139228	2.22045e-16	3.61099e-13	positive
LMO3	C1QL3	0.0139221	2.22045e-16	3.61099e-13	positive
LGALS9C	TNPO1P2	0.0139199	2.22045e-16	3.61099e-13	positive
FTH1P19	BCAT1	0.0139197	2.22045e-16	3.61099e-13	positive
HSD11B2	ENDOU	0.0139175	2.22045e-16	3.61099e-13	positive
MGAM2	C16orf89	0.0139155	2.22045e-16	3.61099e-13	positive
HSD17B12	PI3	0.0139144	2.22045e-16	3.61099e-13	positive
THBS4	SLC13A4	0.0139136	2.22045e-16	3.61099e-13	positive
FCRL4	GP1BA	0.0139099	2.22045e-16	3.61099e-13	positive
EIF5B	CCT2	0.0139071	2.22045e-16	3.61099e-13	positive
ZNF385B	CRYBA2	0.0139065	2.22045e-16	3.61099e-13	positive
KLRC1	NCR1	0.0139011	2.22045e-16	3.61099e-13	positive
ATP5G3	MTX2	0.0139003	2.22045e-16	3.61099e-13	positive
ZBED1	SLC44A1	0.0138973	2.22045e-16	3.61099e-13	positive
TREX2	CSAG2	0.0138957	2.22045e-16	3.61099e-13	positive
PPBP	ANXA2P2	0.0138956	2.22045e-16	3.61099e-13	positive
CPA1	EFCAB1	0.013894	2.22045e-16	3.61099e-13	positive
PLEK	SLC5A1	0.013893	2.22045e-16	3.61099e-13	positive
NXF2	C2orf72	0.0138899	2.22045e-16	3.61099e-13	positive
SYNE1	RPL5P12	0.0138883	2.22045e-16	3.61099e-13	positive
PIK3R1	ATRNL1	0.0138864	2.22045e-16	3.61099e-13	positive
PACSIN1	MAP1A	0.0138849	2.22045e-16	3.61099e-13	positive
EPYC	OGN	0.0138842	2.22045e-16	3.61099e-13	positive
MYRIP	LDHAL6A	0.0138824	2.22045e-16	3.61099e-13	positive
GAL	IGLV2-14	0.0138813	2.22045e-16	3.61099e-13	positive
C4orf26	ALOX15B	0.0138808	2.22045e-16	3.61099e-13	positive
NXF2	KLF2P1	0.013878	2.22045e-16	3.61099e-13	positive
PTGS1	HOOK2	0.0138765	2.22045e-16	3.61099e-13	positive
LYPD5	DEFB103B	0.0138751	2.22045e-16	3.61099e-13	positive
LYPD5	DEFB103A	0.013875	2.22045e-16	3.61099e-13	positive
PACSIN1	NCAM1	0.0138747	2.22045e-16	3.61099e-13	positive
PDLIM2	ABCC2	0.0138741	2.22045e-16	3.61099e-13	positive
PDIA2	GAPDHP14	0.0138676	2.22045e-16	3.61099e-13	positive
DEFB103B	SPRR2B	0.013864	2.22045e-16	3.61099e-13	positive
DEFB103A	SPRR2B	0.0138638	2.22045e-16	3.61099e-13	positive
HBE1	PDCL2	0.0138627	2.22045e-16	3.61099e-13	positive
HHIPL2	ETV3L	0.0138616	2.22045e-16	3.61099e-13	positive
MAGEB17	EIF2S3	0.0138603	2.22045e-16	3.61099e-13	positive
KCTD21	SUN3	0.0138581	2.22045e-16	3.61099e-13	positive
PPP1R18	CCT2	0.0138571	2.22045e-16	3.61099e-13	positive
KIT	PROKR1	0.0138566	2.22045e-16	3.61099e-13	positive
WFDC3	ATP13A5	0.0138538	2.22045e-16	3.61099e-13	positive
SPDYE9P	KRT20	0.0138459	2.22045e-16	3.61099e-13	positive
SERPINC1	HSPB9	0.0138429	2.22045e-16	3.61099e-13	positive
NCMAP	C4A	0.0138419	2.22045e-16	3.61099e-13	positive
MAL	RNF224	0.0138406	2.22045e-16	3.61099e-13	positive
VARS	LSM2	0.01384	2.22045e-16	3.61099e-13	positive
KHSRPP1	SLC6A15	0.0138393	2.22045e-16	3.61099e-13	positive
PCK1	ZFAT	0.0138357	2.22045e-16	3.61099e-13	positive
LRRC18	WDR38	0.0138284	2.22045e-16	3.61099e-13	positive
DNER	SERPINI1	0.0138236	2.22045e-16	3.61099e-13	positive
DCLK1	MAP1A	0.0138216	2.22045e-16	3.61099e-13	positive
LMAN2L	MRPS18B	0.0138207	2.22045e-16	3.61099e-13	positive
FASLG	GZMH	0.0138206	2.22045e-16	3.61099e-13	positive
CPA1	RPL10P9	0.0138171	2.22045e-16	3.61099e-13	positive
ZMYND10	LRRC46	0.0138151	2.22045e-16	3.61099e-13	positive
LEXM	GPR84	0.0138147	2.22045e-16	3.61099e-13	positive
CXCR1	LINC00694	0.0138119	2.22045e-16	3.61099e-13	positive
FASLG	KLRC2	0.013811	2.22045e-16	3.61099e-13	positive
BNIP3P11	DHCR7	0.0138094	2.22045e-16	3.61099e-13	positive
DCLK1	TMPRSS15	0.0138058	2.22045e-16	3.61099e-13	positive
ANKRD20A8P	CSMD1	0.0138038	2.22045e-16	3.61099e-13	positive
SPINK1	HBB	0.013803	2.22045e-16	3.61099e-13	positive
LGALS9C	LGALS9B	0.0138029	2.22045e-16	3.61099e-13	positive
ARG1	HAL	0.0138026	2.22045e-16	3.61099e-13	positive
ALAS2	GPR84	0.0138021	2.22045e-16	3.61099e-13	positive
LINC01556	CCT2	0.0138007	2.22045e-16	3.61099e-13	positive
PAEP	EIF3M	0.0137959	2.22045e-16	3.61099e-13	positive
HIKESHI	TMEM126B	0.0137928	2.22045e-16	3.61099e-13	positive
MYRIP	NPTX1	0.0137921	2.22045e-16	3.61099e-13	positive
WFDC12	BNIP3P11	0.0137877	2.22045e-16	3.61099e-13	positive
MYRIP	NKX2-4	0.0137857	2.22045e-16	3.61099e-13	positive
ZNF780B	MAP3K10	0.0137854	2.22045e-16	3.61099e-13	positive
SLC5A1	CLEC4D	0.0137815	2.22045e-16	3.61099e-13	positive
TBR1	PCK1	0.0137814	2.22045e-16	3.61099e-13	positive
CFAP77	LRRC46	0.0137773	2.22045e-16	3.61099e-13	positive
GZMH	IGHV1-58	0.0137749	2.22045e-16	3.61099e-13	positive
FOLR3	PSG7	0.0137731	2.22045e-16	3.61099e-13	positive
MCEMP1	PROK2	0.0137718	2.22045e-16	3.61099e-13	positive
ZNF474	ZNF511-PRAP1	0.0137709	2.22045e-16	3.61099e-13	positive
LINC00694	GPR84	0.0137637	2.22045e-16	3.61099e-13	positive
UMODL1	MUC4	0.0137636	2.22045e-16	3.61099e-13	positive
MTCO3P22	RPL5P12	0.0137629	2.22045e-16	3.61099e-13	positive
CSAG1	CSAG2	0.0137626	2.22045e-16	3.61099e-13	positive
GEMIN8	EIF2S3	0.0137618	2.22045e-16	3.61099e-13	positive
C3orf70	DBX2	0.0137573	2.22045e-16	3.61099e-13	positive
ZMYND10	TEX26	0.013754	2.22045e-16	3.61099e-13	positive
TIMM8AP1	MAGEB1	0.0137525	2.22045e-16	3.61099e-13	positive
SLC16A6P1	ZSCAN5DP	0.0137518	2.22045e-16	3.61099e-13	positive
C1QL3	ZFAT	0.0137454	2.22045e-16	3.61099e-13	positive
ZFAT	CHRNA6	0.0137392	2.22045e-16	3.61099e-13	positive
EPYC	RGS16	0.0137377	2.22045e-16	3.61099e-13	positive
ZNF385B	RNF182	0.0137369	2.22045e-16	3.61099e-13	positive
TMEM71	FAM205C	0.0137354	2.22045e-16	3.61099e-13	positive
EOMES	ASS1P11	0.0137329	2.22045e-16	3.61099e-13	positive
CFAP77	LRRC18	0.0137324	2.22045e-16	3.61099e-13	positive
CFAP77	TEX26	0.0137272	2.22045e-16	3.61099e-13	positive
MTND1P23	PGC	0.0137243	2.22045e-16	3.61099e-13	positive
FCRL6	GZMH	0.0137202	2.22045e-16	3.61099e-13	positive
MTX2	NEUROG2	0.0137121	2.22045e-16	3.61099e-13	positive
SLC6A13	FAM21FP	0.0137116	2.22045e-16	3.61099e-13	positive
BNIP3P11	ALKBH3	0.0137088	2.22045e-16	3.61099e-13	positive
TBR1	KIT	0.0137073	2.22045e-16	3.61099e-13	positive
PRSS1	CERS3	0.0137061	2.22045e-16	3.61099e-13	positive
RGS7BP	IGKV1OR1-1	0.013705	2.22045e-16	3.61099e-13	positive
C1QL3	RPL5P12	0.0137047	2.22045e-16	3.61099e-13	positive
THBS4	RSPO2	0.0137036	2.22045e-16	3.61099e-13	positive
C3orf70	ATRNL1	0.0136973	2.22045e-16	3.61099e-13	positive
OR51B4	LRAT	0.0136969	2.22045e-16	3.61099e-13	positive
WFDC12	MAGEA12	0.0136955	2.22045e-16	3.61099e-13	positive
LMO3	CHRNA6	0.0136897	2.22045e-16	3.61099e-13	positive
DNAJC5B	SULT1C2	0.0136867	2.22045e-16	3.61099e-13	positive
MRPL2	DNPH1	0.0136846	2.22045e-16	3.61099e-13	positive
NTSR1	CHGB	0.0136842	2.22045e-16	3.61099e-13	positive
SLC5A1	SPRR2B	0.013682	2.22045e-16	3.61099e-13	positive
HSD11B2	MAL	0.0136789	2.22045e-16	3.61099e-13	positive
CLC	IGF1	0.0136753	2.22045e-16	3.61099e-13	positive
CALB2	KRT79	0.0136698	2.22045e-16	3.61099e-13	positive
FRMD1	IGLV7-46	0.0136676	2.22045e-16	3.61099e-13	positive
SMCP	VNN1	0.0136534	2.22045e-16	3.61099e-13	positive
NXF2B	C2orf72	0.013652	2.22045e-16	3.61099e-13	positive
BDKRB1	HTN3	0.0136505	2.22045e-16	3.61099e-13	positive
KLK6	PROM1	0.0136496	2.22045e-16	3.61099e-13	positive
MMP1	RXFP1	0.0136493	2.22045e-16	3.61099e-13	positive
TBR1	KCNS2	0.013647	2.22045e-16	3.61099e-13	positive
XCR1	LCE2B	0.0136464	2.22045e-16	3.61099e-13	positive
CEBPE	FER1L6	0.0136443	2.22045e-16	3.61099e-13	positive
CES1P1	IGHV3-38	0.0136442	2.22045e-16	3.61099e-13	positive
TGM6	UPK1A	0.0136435	2.22045e-16	3.61099e-13	positive
IL1F10	DNAAF3	0.0136433	2.22045e-16	3.61099e-13	positive
INTS4P2	LDHAL6A	0.0136351	2.22045e-16	3.61099e-13	positive
NPR2	ETV3L	0.0136349	2.22045e-16	3.61099e-13	positive
SYAP1	GEMIN8	0.0136338	2.22045e-16	3.61099e-13	positive
RPL5P12	CHRNA6	0.013622	2.22045e-16	3.61099e-13	positive
TXNDC9	MRPS18B	0.0136211	2.22045e-16	3.61099e-13	positive
DEXI	GTF2IRD2P1	0.0136175	2.22045e-16	3.61099e-13	positive
MYOC	CD177	0.0136162	2.22045e-16	3.61099e-13	positive
RPL3P7	CD36	0.0136138	2.22045e-16	3.61099e-13	positive
CMTM2	CLEC4D	0.0136052	2.22045e-16	3.61099e-13	positive
CHCHD2	STUM	0.0136016	2.22045e-16	3.61099e-13	positive
INTS4P2	NKX2-4	0.0136007	2.22045e-16	3.61099e-13	positive
PLAC8	FMO3	0.0135977	2.22045e-16	3.61099e-13	positive
SLAMF9	MYH16	0.0135969	2.22045e-16	3.61099e-13	positive
VNN1	CES3	0.0135928	2.22045e-16	3.61099e-13	positive
TREX2	MAGEA2	0.0135876	2.22045e-16	3.61099e-13	positive
MTX2	PAEP	0.0135844	2.22045e-16	3.61099e-13	positive
CWC15	CFAP58	0.0135716	2.22045e-16	3.61099e-13	positive
CCDC141	MAP1A	0.0135708	2.22045e-16	3.61099e-13	positive
CPA1	IGKV2OR2-2	0.0135708	2.22045e-16	3.61099e-13	positive
PPP1R2P1	CCT2	0.0135682	2.22045e-16	3.61099e-13	positive
AP5Z1	IGLV3-29	0.0135682	2.22045e-16	3.61099e-13	positive
CCDC129	LTF	0.0135655	2.22045e-16	3.61099e-13	positive
CEBPE	BSND	0.0135652	2.22045e-16	3.61099e-13	positive
MTCO1P12	CALCA	0.0135643	2.22045e-16	3.61099e-13	positive
FOXH1	FAM43B	0.0135612	2.22045e-16	3.61099e-13	positive
FAM43B	PDIA2	0.0135604	2.22045e-16	3.61099e-13	positive
CDH2	MT1A	0.0135595	2.22045e-16	3.61099e-13	positive
FCRL6	CD160	0.0135558	2.22045e-16	3.61099e-13	positive
JAKMIP1	GZMH	0.0135558	2.22045e-16	3.61099e-13	positive
PCK1	RPL5P12	0.0135553	2.22045e-16	3.61099e-13	positive
IGHG4	PGC	0.0135537	2.22045e-16	3.61099e-13	positive
ZBED1	LYARP1	0.0135514	2.22045e-16	3.61099e-13	positive
DNPH1	SLC13A4	0.0135477	2.22045e-16	3.61099e-13	positive
FLG2	SPRR3	0.0135475	2.22045e-16	3.61099e-13	positive
CXCL8	LINC00694	0.0135475	2.22045e-16	3.61099e-13	positive
FAM183DP	FCAR	0.0135424	2.22045e-16	3.61099e-13	positive
ANKRD37	EFCAB1	0.0135419	2.22045e-16	3.61099e-13	positive
MYRIP	PROKR1	0.0135417	2.22045e-16	3.61099e-13	positive
HSD17B12	CSAG2	0.0135406	2.22045e-16	3.61099e-13	positive
KLK6	CD177	0.0135398	2.22045e-16	3.61099e-13	positive
ALAS2	PROK2	0.0135337	2.22045e-16	3.61099e-13	positive
MYO16	RSF1	0.0135333	2.22045e-16	3.61099e-13	positive
AIG1	PEX3	0.013533	2.22045e-16	3.61099e-13	positive
LEXM	CRCT1	0.0135329	2.22045e-16	3.61099e-13	positive
MAGEA2B	PMP2	0.0135297	2.22045e-16	3.61099e-13	positive
RPL21P40	GABRB3	0.0135275	2.22045e-16	3.61099e-13	positive
ANKRD20A8P	KLF2P1	0.0135273	2.22045e-16	3.61099e-13	positive
MMP23B	STUM	0.0135256	2.22045e-16	3.61099e-13	positive
TGM6	CSH1	0.013521	2.22045e-16	3.61099e-13	positive
C10orf105	PGPEP1L	0.0135206	2.22045e-16	3.61099e-13	positive
CLDN2	RNF182	0.0135191	2.22045e-16	3.61099e-13	positive
ORM2	GSDMA	0.0135162	2.22045e-16	3.61099e-13	positive
PRAMENP	MGAT2	0.0135157	2.22045e-16	3.61099e-13	positive
RPL21P40	RNF2P1	0.0135157	2.22045e-16	3.61099e-13	positive
HCG4P3	ACTBP6	0.0135131	2.22045e-16	3.61099e-13	positive
TBR1	MYRIP	0.0135129	2.22045e-16	3.61099e-13	positive
IGLV7-46	IGKV3D-20	0.0135104	2.22045e-16	3.61099e-13	positive
SST	ATP13A5	0.0135094	2.22045e-16	3.61099e-13	positive
GPR78	KRT9	0.0135067	2.22045e-16	3.61099e-13	positive
CALB2	PEX3	0.0135057	2.22045e-16	3.61099e-13	positive
LINC01556	GLDC	0.0135051	2.22045e-16	3.61099e-13	positive
PDLIM2	ENDOU	0.0135001	2.22045e-16	3.61099e-13	positive
PRSS29P	C7orf31	0.0134992	2.22045e-16	3.61099e-13	positive
GSTA3	RBAK-RBAKDN	0.0134986	2.22045e-16	3.61099e-13	positive
TCHH	LCE1C	0.0134958	2.22045e-16	3.61099e-13	positive
ALAS2	FAM183DP	0.0134916	2.22045e-16	3.61099e-13	positive
MYL12A	ACTBP6	0.0134876	2.22045e-16	3.61099e-13	positive
STARD10	COA4	0.0134871	2.22045e-16	3.61099e-13	positive
TPH2	MAGEA8	0.0134869	2.22045e-16	3.61099e-13	positive
DNLZ	IGLV3-29	0.0134867	2.22045e-16	3.61099e-13	positive
MT1L	EFCAB1	0.0134865	2.22045e-16	3.61099e-13	positive
NFATC2	ZFAND2A	0.013483	2.22045e-16	3.61099e-13	positive
DNAH10	MYH16	0.0134804	2.22045e-16	3.61099e-13	positive
KRT8P47	CHGB	0.0134803	2.22045e-16	3.61099e-13	positive
ZMYND10	LRRC18	0.0134763	2.22045e-16	3.61099e-13	positive
MT4	ASPHD2	0.0134763	2.22045e-16	3.61099e-13	positive
C16orf89	SLC13A2	0.0134759	2.22045e-16	3.61099e-13	positive
SRRD	PITPNB	0.0134749	2.22045e-16	3.61099e-13	positive
LAMTOR1	COA4	0.0134737	2.22045e-16	3.61099e-13	positive
IGHV1-14	CES1P1	0.0134702	2.22045e-16	3.61099e-13	positive
UMODL1	PDE4C	0.0134701	2.22045e-16	3.61099e-13	positive
CFAP61	HCG4P3	0.0134682	2.22045e-16	3.61099e-13	positive
CXCL6	DUOX2	0.0134629	2.22045e-16	3.61099e-13	positive
EEF1GP5	IL17F	0.0134614	2.22045e-16	3.61099e-13	positive
MYRIP	KCNQ3	0.0134607	2.22045e-16	3.61099e-13	positive
DAAM1	EEF1GP5	0.0134602	2.22045e-16	3.61099e-13	positive
NEFH	RGS7BP	0.0134596	2.22045e-16	3.61099e-13	positive
MYOC	KRT18P13	0.0134562	2.22045e-16	3.61099e-13	positive
COL6A4P2	EMSY	0.0134527	2.22045e-16	3.61099e-13	positive
IL36B	MAGEB1	0.0134508	2.22045e-16	3.61099e-13	positive
RGS7BP	FMO3	0.0134469	2.22045e-16	3.61099e-13	positive
FGF9	MAP3K10	0.0134455	2.22045e-16	3.61099e-13	positive
NXF2	ARF3	0.0134444	2.22045e-16	3.61099e-13	positive
MRPL2	XPO5	0.0134432	2.22045e-16	3.61099e-13	positive
CARD18	BNIP3P11	0.013439	2.22045e-16	3.61099e-13	positive
FOLR3	C8orf58	0.0134368	2.22045e-16	3.61099e-13	positive
GZMH	NCR1	0.0134361	2.22045e-16	3.61099e-13	positive
SAGE1	POU3F4	0.0134335	2.22045e-16	3.61099e-13	positive
SPP1	HBA1	0.0134303	2.22045e-16	3.61099e-13	positive
ZNF517	PSMD8	0.0134275	2.22045e-16	3.61099e-13	positive
CXCL8	CHIT1	0.0134257	2.22045e-16	3.61099e-13	positive
PRAMENP	BMS1P8	0.0134204	2.22045e-16	3.61099e-13	positive
CXCL8	SPP1	0.0134187	2.22045e-16	3.61099e-13	positive
FAM197Y8	NNAT	0.0134155	2.22045e-16	3.61099e-13	positive
FMO4	ARSF	0.0134151	2.22045e-16	3.61099e-13	positive
GRIK3	ZNF780B	0.0134134	2.22045e-16	3.61099e-13	positive
CYSRT1	XCR1	0.0134134	2.22045e-16	3.61099e-13	positive
UMODL1	FMO4	0.0134131	2.22045e-16	3.61099e-13	positive
FAM197Y3	NNAT	0.0134101	2.22045e-16	3.61099e-13	positive
COL6A4P2	ENHO	0.0134099	2.22045e-16	3.61099e-13	positive
FAM197Y6	NNAT	0.0134096	2.22045e-16	3.61099e-13	positive
TIMM8AP1	FER1L6	0.0134096	2.22045e-16	3.61099e-13	positive
BLACE	MAGEB1	0.0134049	2.22045e-16	3.61099e-13	positive
KIT	ZFAT	0.0134011	2.22045e-16	3.61099e-13	positive
DNAH12	VWA3A	0.0133897	2.22045e-16	3.61099e-13	positive
NDUFB3	PGLYRP2	0.0133887	2.22045e-16	3.61099e-13	positive
NPC1L1	PGPEP1L	0.0133884	2.22045e-16	3.61099e-13	positive
ARMC3	VWA3A	0.0133884	2.22045e-16	3.61099e-13	positive
RIMS4	JPH3	0.0133861	2.22045e-16	3.61099e-13	positive
TREX2	DHCR7	0.0133846	2.22045e-16	3.61099e-13	positive
PPP6R3	KMT5B	0.013382	2.22045e-16	3.61099e-13	positive
PFKFB2	RPL3P7	0.0133813	2.22045e-16	3.61099e-13	positive
ANKRD20A8P	IGKV1-39	0.0133807	2.22045e-16	3.61099e-13	positive
KRT10	TMEM45A	0.0133787	2.22045e-16	3.61099e-13	positive
DNPH1	IGKV3D-7	0.0133769	2.22045e-16	3.61099e-13	positive
GLTP	ABCC2	0.0133657	2.22045e-16	3.61099e-13	positive
G0S2	GPR84	0.0133644	2.22045e-16	3.61099e-13	positive
ASPRV1	TCHH	0.013364	2.22045e-16	3.61099e-13	positive
ZNF780B	FAM98C	0.0133634	2.22045e-16	3.61099e-13	positive
KCNJ10	IGHV4-31	0.0133623	2.22045e-16	3.61099e-13	positive
MYH7B	GSTA3	0.0133618	2.22045e-16	3.61099e-13	positive
SMOC2	CCDC129	0.0133602	2.22045e-16	3.61099e-13	positive
JAKMIP1	CD160	0.013359	2.22045e-16	3.61099e-13	positive
ELF5	MAL	0.0133558	2.22045e-16	3.61099e-13	positive
SUMF2	CHCHD2P9	0.0133551	2.22045e-16	3.61099e-13	positive
WFDC12	LIPN	0.0133506	2.22045e-16	3.61099e-13	positive
CDH16	CEBPE	0.0133504	2.22045e-16	3.61099e-13	positive
CHURC1	RPL23AP8	0.0133504	2.22045e-16	3.61099e-13	positive
LEXM	HBA1	0.0133463	2.22045e-16	3.61099e-13	positive
PRSS29P	ETV3L	0.0133452	2.22045e-16	3.61099e-13	positive
KCNK7	RSPO2	0.0133449	2.22045e-16	3.61099e-13	positive
MYRIP	LMO3	0.0133434	2.22045e-16	3.61099e-13	positive
ZNF780B	PSMD8	0.013342	2.22045e-16	3.61099e-13	positive
DHRS2	IL36B	0.0133414	2.22045e-16	3.61099e-13	positive
OR7E116P	CCT5P1	0.0133404	2.22045e-16	3.61099e-13	positive
GLTP	MAL	0.0133398	2.22045e-16	3.61099e-13	positive
EPHA8	MACC1	0.0133389	2.22045e-16	3.61099e-13	positive
INTS4P2	KCNQ3	0.0133368	2.22045e-16	3.61099e-13	positive
ARSH	ARSF	0.0133339	2.22045e-16	3.61099e-13	positive
NCR1	KLRD1	0.0133288	2.22045e-16	3.61099e-13	positive
ASPRV1	EEF1A1P7	0.0133286	2.22045e-16	3.61099e-13	positive
STIM2	HNRNPA1P9	0.0133283	2.22045e-16	3.61099e-13	positive
KCNS2	NKX2-4	0.0133261	2.22045e-16	3.61099e-13	positive
TRAV25	IGHV4-31	0.0133248	2.22045e-16	3.61099e-13	positive
UPK1A	SLC47A2	0.013321	2.22045e-16	3.61099e-13	positive
SPRR3	ELF5	0.0133206	2.22045e-16	3.61099e-13	positive
ALG10B	SSR1	0.0133197	2.22045e-16	3.61099e-13	positive
MYRIP	RPL5P12	0.0133195	2.22045e-16	3.61099e-13	positive
OR51B4	FER1L6	0.0133194	2.22045e-16	3.61099e-13	positive
DEFB103B	PROK2	0.0133179	2.22045e-16	3.61099e-13	positive
DEFB103A	PROK2	0.0133178	2.22045e-16	3.61099e-13	positive
SLC13A4	MRPS18A	0.0133126	2.22045e-16	3.61099e-13	positive
IL1F10	SPRR4	0.0133121	2.22045e-16	3.61099e-13	positive
MYL12A	TMEM123	0.0133115	2.22045e-16	3.61099e-13	positive
NFATC2	INHBA	0.0133102	2.22045e-16	3.61099e-13	positive
ZNF517	MAP3K10	0.0133081	2.22045e-16	3.61099e-13	positive
DHRS2	BLACE	0.0133049	2.22045e-16	3.61099e-13	positive
MYRIP	ZFAT	0.0132991	2.22045e-16	3.61099e-13	positive
FER1L6	HHLA2	0.0132983	2.22045e-16	3.61099e-13	positive
CARD18	SC5D	0.0132968	2.22045e-16	3.61099e-13	positive
OR7E116P	TM4SF19-TCTEX1D2	0.0132952	2.22045e-16	3.61099e-13	positive
ALOX15B	GNRHR	0.013292	2.22045e-16	3.61099e-13	positive
IGKV2D-40	ATP8B5P	0.0132918	2.22045e-16	3.61099e-13	positive
FLVCR2	ZNF474	0.0132915	2.22045e-16	3.61099e-13	positive
GDPD2	IGHG4	0.0132898	2.22045e-16	3.61099e-13	positive
CALB2	IL17F	0.0132893	2.22045e-16	3.61099e-13	positive
TREX2	ZNF107	0.0132882	2.22045e-16	3.61099e-13	positive
PEX3	RPL23AP8	0.0132858	2.22045e-16	3.61099e-13	positive
RSPO2	CYP11A1	0.0132826	2.22045e-16	3.61099e-13	positive
HKDC1	ABCC2	0.0132813	2.22045e-16	3.61099e-13	positive
NPTX1	KCNS2	0.0132781	2.22045e-16	3.61099e-13	positive
DSC1	ARG1	0.0132781	2.22045e-16	3.61099e-13	positive
VIPR2	PCDHGA11	0.0132758	2.22045e-16	3.61099e-13	positive
HAS1	IGF1	0.0132735	2.22045e-16	3.61099e-13	positive
FAM183DP	CHIT1	0.0132715	2.22045e-16	3.61099e-13	positive
TMPRSS15	IL36B	0.0132708	2.22045e-16	3.61099e-13	positive
SPINK1	SPP1	0.0132692	2.22045e-16	3.61099e-13	positive
HERC2	HTR3E	0.0132692	2.22045e-16	3.61099e-13	positive
HES6	MYH3	0.0132677	2.22045e-16	3.61099e-13	positive
SPP1	HBB	0.013263	2.22045e-16	3.61099e-13	positive
UPK1A	EMP1	0.0132614	2.22045e-16	3.61099e-13	positive
DNAH10	SLAMF9	0.0132557	2.22045e-16	3.61099e-13	positive
TBR1	INTS4P2	0.0132536	2.22045e-16	3.61099e-13	positive
KLRC2	CTSW	0.0132533	2.22045e-16	3.61099e-13	positive
LEXM	TMEM40	0.0132527	2.22045e-16	3.61099e-13	positive
KRT79	RPL23AP8	0.0132527	2.22045e-16	3.61099e-13	positive
KRT4	XCR1	0.0132468	2.22045e-16	3.61099e-13	positive
SPINK1	FAM183DP	0.0132401	2.22045e-16	3.61099e-13	positive
CRCT1	FAM183DP	0.01324	2.22045e-16	3.61099e-13	positive
CLIC3	CYSRT1	0.0132389	2.22045e-16	3.61099e-13	positive
SRRD	TFIP11	0.0132325	2.22045e-16	3.61099e-13	positive
CLIC3	MAL	0.0132262	2.22045e-16	3.61099e-13	positive
TMPRSS11E	GNRHR	0.01322	2.22045e-16	3.61099e-13	positive
RXFP1	SUPT4H1	0.0132166	2.22045e-16	3.61099e-13	positive
STATH	SLC13A2	0.0132162	2.22045e-16	3.61099e-13	positive
IGHV1-14	MGAT2	0.0132131	2.22045e-16	3.61099e-13	positive
IGHG4	CES1P1	0.013213	2.22045e-16	3.61099e-13	positive
RLN2	CCT2	0.0132119	2.22045e-16	3.61099e-13	positive
FBXL13	AK4P3	0.0132104	2.22045e-16	3.61099e-13	positive
SEC14L5	IGKV2D-40	0.0132093	2.22045e-16	3.61099e-13	positive
ENDOU	ELF5	0.0132079	2.22045e-16	3.61099e-13	positive
PROKR1	KCNS2	0.0132074	2.22045e-16	3.61099e-13	positive
MTCYBP18	FATE1	0.0132071	2.22045e-16	3.61099e-13	positive
NMUR1	SH2D1B	0.0132051	2.22045e-16	3.61099e-13	positive
RRAGD	ATRNL1	0.0132028	2.22045e-16	3.61099e-13	positive
MAGEA12	MAGEA2B	0.0132021	2.22045e-16	3.61099e-13	positive
OLA1	ATP5G3	0.0131994	2.22045e-16	3.61099e-13	positive
ZBED1	SLC6A2	0.0131991	2.22045e-16	3.61099e-13	positive
VNN1	LIM2	0.0131979	2.22045e-16	3.61099e-13	positive
ALKBH3	HMGCS1	0.0131973	2.22045e-16	3.61099e-13	positive
IL1F10	IBSP	0.013197	2.22045e-16	3.61099e-13	positive
CCDC85A	PROKR1	0.013194	2.22045e-16	3.61099e-13	positive
MUC5AC	FAM98C	0.0131935	2.22045e-16	3.61099e-13	positive
KCNS2	KCNQ3	0.0131888	2.22045e-16	3.61099e-13	positive
CNTN5	HNRNPA1P9	0.0131868	2.22045e-16	3.61099e-13	positive
TBR1	CPE	0.0131843	2.22045e-16	3.61099e-13	positive
CDC42P3	CRCT1	0.0131824	2.22045e-16	3.61099e-13	positive
FFAR3	PROK2	0.0131815	2.22045e-16	3.61099e-13	positive
FOXH1	STPG3	0.0131805	2.22045e-16	3.61099e-13	positive
EIF3M	ETV3L	0.0131774	2.22045e-16	3.61099e-13	positive
SLC14A1	FAM205C	0.013175	2.22045e-16	3.61099e-13	positive
FFAR3	FCAR	0.013171	2.22045e-16	3.61099e-13	positive
NPTX1	PRG4	0.0131669	2.22045e-16	3.61099e-13	positive
NXF2B	MKRN9P	0.0131668	2.22045e-16	3.61099e-13	positive
VIPR2	ZNF454	0.013166	2.22045e-16	3.61099e-13	positive
CXCL6	CHAD	0.0131638	2.22045e-16	3.61099e-13	positive
PTP4A1	HCG4P3	0.0131626	2.22045e-16	3.61099e-13	positive
CLEC4D	SPP1	0.013161	2.22045e-16	3.61099e-13	positive
ZBED1	ZNF285	0.0131609	2.22045e-16	3.61099e-13	positive
PRRG4	ETV3L	0.0131588	2.22045e-16	3.61099e-13	positive
GZMH	KLRD1	0.0131587	2.22045e-16	3.61099e-13	positive
TRAV25	IGKV2D-40	0.0131575	2.22045e-16	3.61099e-13	positive
RRP36	SLC13A4	0.0131569	2.22045e-16	3.61099e-13	positive
INTS4P2	PROKR1	0.0131548	2.22045e-16	3.61099e-13	positive
GLDC	CCT2	0.0131536	2.22045e-16	3.61099e-13	positive
UPK1A	THEM5	0.0131518	2.22045e-16	3.61099e-13	positive
ALAS2	CXCL8	0.0131501	2.22045e-16	3.61099e-13	positive
NEFH	UMODL1	0.01315	2.22045e-16	3.61099e-13	positive
MYOC	TCHH	0.0131486	2.22045e-16	3.61099e-13	positive
BZW1	DNAAF3	0.0131442	2.22045e-16	3.61099e-13	positive
CELP	SLC26A4	0.0131433	2.22045e-16	3.61099e-13	positive
KCTD21	ANXA3	0.0131299	2.22045e-16	3.61099e-13	positive
NXF2B	ARF3	0.0131293	2.22045e-16	3.61099e-13	positive
SLC6A13	CCT5P1	0.0131285	2.22045e-16	3.61099e-13	positive
TGM6	ABCC2	0.0131274	2.22045e-16	3.61099e-13	positive
SLC5A1	DEFB103B	0.0131271	2.22045e-16	3.61099e-13	positive
COL6A4P2	ZNF385B	0.013127	2.22045e-16	3.61099e-13	positive
FAM9C	KLF2P1	0.013127	2.22045e-16	3.61099e-13	positive
SLC5A1	DEFB103A	0.0131269	2.22045e-16	3.61099e-13	positive
IGHV3-64	BCAP31P1	0.0131247	2.22045e-16	3.61099e-13	positive
PNPLA4	EIF2S3	0.0131239	2.22045e-16	3.61099e-13	positive
CDC42P3	CHIT1	0.0131221	2.22045e-16	3.61099e-13	positive
KCNS2	LDHAL6A	0.0131215	2.22045e-16	3.61099e-13	positive
FTH1P19	PDCL2	0.0131202	2.22045e-16	3.61099e-13	positive
DDX39BP2	PROK2	0.013119	2.22045e-16	3.61099e-13	positive
CFAP77	VWA3A	0.0131188	2.22045e-16	3.61099e-13	positive
MRPS18B	ORC5	0.013118	2.22045e-16	3.61099e-13	positive
MUC4	RGS7BP	0.0131168	2.22045e-16	3.61099e-13	positive
HSD11B2	SPRR3	0.0131135	2.22045e-16	3.61099e-13	positive
WFDC3	HNF4A	0.0131123	2.22045e-16	3.61099e-13	positive
LMO3	KCNS2	0.0131113	2.22045e-16	3.61099e-13	positive
HSD11B2	YAP1P1	0.0131111	2.22045e-16	3.61099e-13	positive
PPP1R18	POU3F4	0.0131106	2.22045e-16	3.61099e-13	positive
ADCY5	PHOX2A	0.013104	2.22045e-16	3.61099e-13	positive
PRSS3	STIM2	0.013102	2.22045e-16	3.61099e-13	positive
LRRC46	WDR38	0.0130994	2.22045e-16	3.61099e-13	positive
UMODL1	DUOX2	0.0130978	2.22045e-16	3.61099e-13	positive
LMO3	PRG4	0.0130962	2.22045e-16	3.61099e-13	positive
EIF2S3	IGHD	0.013096	2.22045e-16	3.61099e-13	positive
LRAT	MAGEB1	0.0130938	2.22045e-16	3.61099e-13	positive
KHSRPP1	P2RY2	0.0130931	2.22045e-16	3.61099e-13	positive
DHRS2	ZFP42	0.0130902	2.22045e-16	3.61099e-13	positive
NPTX1	CPE	0.013089	2.22045e-16	3.61099e-13	positive
CCDC85A	NKX2-4	0.0130881	2.22045e-16	3.61099e-13	positive
IGLC7	ANKRD20A8P	0.013084	2.22045e-16	3.61099e-13	positive
KHSRPP1	DHRS9	0.0130802	2.22045e-16	3.61099e-13	positive
KCNS2	ZFAT	0.0130785	2.22045e-16	3.61099e-13	positive
SLC47A2	ABCC2	0.0130775	2.22045e-16	3.61099e-13	positive
C1orf194	VWA3A	0.0130771	2.22045e-16	3.61099e-13	positive
NLRP10	TH	0.0130753	2.22045e-16	3.61099e-13	positive
RPL10P9	IGHG4	0.0130731	2.22045e-16	3.61099e-13	positive
NXF2	MKRN9P	0.0130666	2.22045e-16	3.61099e-13	positive
PHOX2A	IGSF5	0.0130663	2.22045e-16	3.61099e-13	positive
MGAM2	NTRK3	0.0130658	2.22045e-16	3.61099e-13	positive
ANKRD34B	CRYBA2	0.0130631	2.22045e-16	3.61099e-13	positive
LMO3	INTS4P2	0.0130627	2.22045e-16	3.61099e-13	positive
CLIC3	UPK1A	0.0130609	2.22045e-16	3.61099e-13	positive
GZMH	EOMES	0.0130542	2.22045e-16	3.61099e-13	positive
IL17A	IL17F	0.0130526	2.22045e-16	3.61099e-13	positive
KLRC1	GNLY	0.0130501	2.22045e-16	3.61099e-13	positive
SLC5A1	FCAR	0.0130424	2.22045e-16	3.61099e-13	positive
NLRP10	PMP2	0.0130396	2.22045e-16	3.61099e-13	positive
FCRL6	EOMES	0.0130394	2.22045e-16	3.61099e-13	positive
TIMM8AP1	HHLA2	0.0130362	2.22045e-16	3.61099e-13	positive
INTS4P2	RPL5P12	0.0130347	2.22045e-16	3.61099e-13	positive
PDIA2	STPG3	0.0130332	2.22045e-16	3.61099e-13	positive
HTR1D	DHRS2	0.0130279	2.22045e-16	3.61099e-13	positive
TGM6	HPGD	0.0130273	2.22045e-16	3.61099e-13	positive
EIF5B	LMAN2L	0.0130264	2.22045e-16	3.61099e-13	positive
COA4	RPL3P7	0.0130219	2.22045e-16	3.61099e-13	positive
LRRC18	SPEF1	0.0130182	2.22045e-16	3.61099e-13	positive
MTCYBP18	RPL30P2	0.0130163	2.22045e-16	3.61099e-13	positive
MTCO1P12	RIMS4	0.0130131	2.22045e-16	3.61099e-13	positive
MAL	EMP1	0.0130121	2.22045e-16	3.61099e-13	positive
DHRS9	P2RY2	0.0130075	2.22045e-16	3.61099e-13	positive
NLRP10	FAHD2B	0.0130061	2.22045e-16	3.61099e-13	positive
ZMYND10	VWA3A	0.0130046	2.22045e-16	3.61099e-13	positive
UPK1A	SMAGP	0.0130032	2.22045e-16	3.61099e-13	positive
DPPA2	SLC6A10P	0.013002	2.22045e-16	3.61099e-13	positive
SERPINC1	RPL3P7	0.0129995	2.22045e-16	3.61099e-13	positive
CCDC107	NPR2	0.0129993	2.22045e-16	3.61099e-13	positive
GFI1	GNLY	0.012997	2.22045e-16	3.61099e-13	positive
C4A	LTF	0.0129952	2.22045e-16	3.61099e-13	positive
INTS4P2	C1QL3	0.012995	2.22045e-16	3.61099e-13	positive
LDHAL6A	PRG4	0.0129931	2.22045e-16	3.61099e-13	positive
C10orf105	VNN1	0.0129911	2.22045e-16	3.61099e-13	positive
CERS3	IGLV3-29	0.0129909	2.22045e-16	3.61099e-13	positive
MAGEA2B	KRT9	0.0129897	2.22045e-16	3.61099e-13	positive
WDR38	VWA3A	0.0129894	2.22045e-16	3.61099e-13	positive
CBLN4	KCNK7	0.012989	2.22045e-16	3.61099e-13	positive
LSM2	PPP1R18	0.0129882	2.22045e-16	3.61099e-13	positive
TBR1	PRG4	0.0129877	2.22045e-16	3.61099e-13	positive
CHAD	SLC26A4	0.0129876	2.22045e-16	3.61099e-13	positive
PLAC8	MUC4	0.0129857	2.22045e-16	3.61099e-13	positive
CBLN4	DNPH1	0.0129857	2.22045e-16	3.61099e-13	positive
MRPL2	IGKV3D-7	0.0129804	2.22045e-16	3.61099e-13	positive
LEXM	CXCL8	0.0129765	2.22045e-16	3.61099e-13	positive
HSPB9	CD36	0.0129732	2.22045e-16	3.61099e-13	positive
LYPD5	SPRR2B	0.0129726	2.22045e-16	3.61099e-13	positive
FLG	TMEM45A	0.0129722	2.22045e-16	3.61099e-13	positive
CEBPE	MRPS18A	0.012971	2.22045e-16	3.61099e-13	positive
LDHAL6A	CPE	0.0129708	2.22045e-16	3.61099e-13	positive
TUBA4B	OGDH	0.0129675	2.22045e-16	3.61099e-13	positive
SLC22A11	WFDC3	0.0129673	2.22045e-16	3.61099e-13	positive
RGS7BP	DUOX2	0.0129661	2.22045e-16	3.61099e-13	positive
ARG1	MAL	0.0129642	2.22045e-16	3.61099e-13	positive
PPP2R5C	CD36	0.0129642	2.22045e-16	3.61099e-13	positive
HBE1	HBG2	0.0129624	2.22045e-16	3.61099e-13	positive
NCMAP	SLC13A2	0.0129594	2.22045e-16	3.61099e-13	positive
CCDC141	BMP8B	0.0129553	2.22045e-16	3.61099e-13	positive
LYPD5	PROK2	0.012952	2.22045e-16	3.61099e-13	positive
USH2A	ANKRD20A8P	0.0129511	2.22045e-16	3.61099e-13	positive
CWH43	TCHH	0.0129489	2.22045e-16	3.61099e-13	positive
DNAH10	RPL10P9	0.0129487	2.22045e-16	3.61099e-13	positive
COA4	PGC	0.0129485	2.22045e-16	3.61099e-13	positive
INTS4P2	ZFAT	0.012941	2.22045e-16	3.61099e-13	positive
FTH1P19	HHLA2	0.0129408	2.22045e-16	3.61099e-13	positive
STATH	MSMB	0.0129398	2.22045e-16	3.61099e-13	positive
GATSL3	UPK1A	0.0129392	2.22045e-16	3.61099e-13	positive
CCDC129	CYP1A1	0.0129323	2.22045e-16	3.61099e-13	positive
KLK7	PROK2	0.0129311	2.22045e-16	3.61099e-13	positive
SMCP	HYAL1	0.0129298	2.22045e-16	3.61099e-13	positive
HAL	LCE1C	0.0129292	2.22045e-16	3.61099e-13	positive
LEXM	HBB	0.0129272	2.22045e-16	3.61099e-13	positive
DEXI	IGLC7	0.0129269	2.22045e-16	3.61099e-13	positive
RSPO2	SLC6A15	0.012926	2.22045e-16	3.61099e-13	positive
HTN3	TRMT1	0.0129257	2.22045e-16	3.61099e-13	positive
CXCL8	MCEMP1	0.0129248	2.22045e-16	3.61099e-13	positive
CSAG1	MAGEA3	0.0129236	2.22045e-16	3.61099e-13	positive
ZBED1	SLC25A1	0.0129229	2.22045e-16	3.61099e-13	positive
NLRP10	ANKRD36	0.0129223	2.22045e-16	3.61099e-13	positive
LIM2	NPC1L1	0.0129213	2.22045e-16	3.61099e-13	positive
C4orf26	CCDC144NL	0.0129206	2.22045e-16	3.61099e-13	positive
GABRP	FER1L6	0.0129183	2.22045e-16	3.61099e-13	positive
CTH	SORCS3	0.0129182	2.22045e-16	3.61099e-13	positive
HDGFL1	ETV3L	0.012917	2.22045e-16	3.61099e-13	positive
CYSRT1	RNF224	0.0129139	2.22045e-16	3.61099e-13	positive
PLA2G2D	TRBV9	0.0129136	2.22045e-16	3.61099e-13	positive
HPGD	KLK12	0.0129111	2.22045e-16	3.61099e-13	positive
HMGCS1	DHCR7	0.0129098	2.22045e-16	3.61099e-13	positive
RGS16	OGN	0.0129062	2.22045e-16	3.61099e-13	positive
TAGLN2	HOXD10	0.0129049	2.22045e-16	3.61099e-13	positive
CEBPE	CYP11A1	0.0129048	2.22045e-16	3.61099e-13	positive
CALB2	DAAM1	0.0129045	2.22045e-16	3.61099e-13	positive
FAHD2B	GAST	0.0129041	2.22045e-16	3.61099e-13	positive
C4orf26	FDCSP	0.0129019	2.22045e-16	3.61099e-13	positive
SLC22A11	HAPLN2	0.0129019	2.22045e-16	3.61099e-13	positive
PCK1	C1QL3	0.0129015	2.22045e-16	3.61099e-13	positive
OR7E116P	FAM21FP	0.0129013	2.22045e-16	3.61099e-13	positive
MCEMP1	GPR84	0.0128999	2.22045e-16	3.61099e-13	positive
NKX2-4	PRG4	0.0128995	2.22045e-16	3.61099e-13	positive
HES6	DCLK1	0.0128995	2.22045e-16	3.61099e-13	positive
PCDHGA11	SEC14L4	0.0128987	2.22045e-16	3.61099e-13	positive
ZBED1	ABHD17AP4	0.012898	2.22045e-16	3.61099e-13	positive
C5orf67	NXF2	0.0128966	2.22045e-16	3.61099e-13	positive
FAM43B	SLC22A31	0.0128954	2.22045e-16	3.61099e-13	positive
EFCAB1	RPL17P50	0.0128949	2.22045e-16	3.61099e-13	positive
SULT1C2	NR1H3	0.0128923	2.22045e-16	3.61099e-13	positive
GPR84	SPRR2B	0.0128916	2.22045e-16	3.61099e-13	positive
IGHV2-26	GLDC	0.01289	2.22045e-16	3.61099e-13	positive
FBLL1	FDCSP	0.0128866	2.22045e-16	3.61099e-13	positive
YAP1P1	ABCC2	0.0128858	2.22045e-16	3.61099e-13	positive
HTR2B	NKX2-4	0.0128845	2.22045e-16	3.61099e-13	positive
HTR2B	NPTX1	0.0128825	2.22045e-16	3.61099e-13	positive
NLGN4Y	UTY	0.0128797	2.22045e-16	3.61099e-13	positive
GABRP	HHLA2	0.0128789	2.22045e-16	3.61099e-13	positive
MYL12A	NFIB	0.0128786	2.22045e-16	3.61099e-13	positive
MAGEA2B	MAGEA3	0.0128783	2.22045e-16	3.61099e-13	positive
KLRC2	IGHV1-58	0.0128778	2.22045e-16	3.61099e-13	positive
HRASLS5	MED17	0.0128771	2.22045e-16	3.61099e-13	positive
GZMH	NMUR1	0.0128764	2.22045e-16	3.61099e-13	positive
MRPS18A	IGF1	0.0128735	2.22045e-16	3.61099e-13	positive
CHCHD2	PSG9	0.0128723	2.22045e-16	3.61099e-13	positive
TREX2	NPC1L1	0.0128706	2.22045e-16	3.61099e-13	positive
PCDHGA11	PROK2	0.0128701	2.22045e-16	3.61099e-13	positive
CCDC144NL	TREH	0.0128698	2.22045e-16	3.61099e-13	positive
PFKFB2	HK2P1	0.0128691	2.22045e-16	3.61099e-13	positive
LINC01556	IGHV2-26	0.012865	2.22045e-16	3.61099e-13	positive
STPG3	GAPDHP14	0.0128632	2.22045e-16	3.61099e-13	positive
DHRS2	PRR9	0.012861	2.22045e-16	3.61099e-13	positive
RIMS4	CALCA	0.0128591	2.22045e-16	3.61099e-13	positive
IGHV4-31	ANKRD20A8P	0.012859	2.22045e-16	3.61099e-13	positive
KCNJ10	SIGLEC8	0.0128522	2.22045e-16	3.61099e-13	positive
CRCT1	RNF39	0.01285	2.22045e-16	3.61099e-13	positive
SPINK1	FCAR	0.0128487	2.22045e-16	3.61099e-13	positive
PADI4	PROK2	0.0128469	2.22045e-16	3.61099e-13	positive
KRT4	RNF224	0.0128467	2.22045e-16	3.61099e-13	positive
ZNF474	TMPRSS11E	0.0128448	2.22045e-16	3.61099e-13	positive
ALAS2	HIST2H2AB	0.0128412	2.22045e-16	3.61099e-13	positive
ABCC2	ELF5	0.0128397	2.22045e-16	3.61099e-13	positive
MGAM2	NCMAP	0.0128384	2.22045e-16	3.61099e-13	positive
SNRPD3	PITPNB	0.0128381	2.22045e-16	3.61099e-13	positive
CCDC144NL	FAM25C	0.0128375	2.22045e-16	3.61099e-13	positive
TRAM1L1	CD177	0.0128327	2.22045e-16	3.61099e-13	positive
KPRP	OR7E108P	0.012832	2.22045e-16	3.61099e-13	positive
CCDC85A	LDHAL6A	0.0128289	2.22045e-16	3.61099e-13	positive
MVD	MSMO1	0.012826	2.22045e-16	3.61099e-13	positive
AIG1	KRT79	0.012826	2.22045e-16	3.61099e-13	positive
LINC01556	ORC5	0.012826	2.22045e-16	3.61099e-13	positive
CARD18	EXT2	0.0128249	2.22045e-16	3.61099e-13	positive
ORM2	PRSS3	0.0128247	2.22045e-16	3.61099e-13	positive
PRSS1	AP5Z1	0.0128231	2.22045e-16	3.61099e-13	positive
FER1L6	MAGEB1	0.012823	2.22045e-16	3.61099e-13	positive
STX10	TPST2	0.0128221	2.22045e-16	3.61099e-13	positive
GAST	ANKRD36	0.0128214	2.22045e-16	3.61099e-13	positive
TGM6	ALOX12B	0.0128206	2.22045e-16	3.61099e-13	positive
KRT37	TAGLN2	0.0128164	2.22045e-16	3.61099e-13	positive
ZPBP2	PLAC8	0.0128143	2.22045e-16	3.61099e-13	positive
SUN3	PPBP	0.0128141	2.22045e-16	3.61099e-13	positive
NTRK3	PRR36	0.0128137	2.22045e-16	3.61099e-13	positive
NKX2-4	CPE	0.0128131	2.22045e-16	3.61099e-13	positive
FCRL6	FASLG	0.0128117	2.22045e-16	3.61099e-13	positive
ZFAT	PRG4	0.0128116	2.22045e-16	3.61099e-13	positive
IGKV1-39	IGHD	0.0128092	2.22045e-16	3.61099e-13	positive
CYSRT1	FLG2	0.0128091	2.22045e-16	3.61099e-13	positive
LETM2	LSM1	0.012809	2.22045e-16	3.61099e-13	positive
FASLG	NCR1	0.0128079	2.22045e-16	3.61099e-13	positive
TUBA4B	SERBP1P5	0.012807	2.22045e-16	3.61099e-13	positive
RNF182	GCGR	0.0128018	2.22045e-16	3.61099e-13	positive
OR51B4	IL36B	0.0128014	2.22045e-16	3.61099e-13	positive
NEUROG2	NPR2	0.0128006	2.22045e-16	3.61099e-13	positive
LYPD5	KLK7	0.0127987	2.22045e-16	3.61099e-13	positive
ANKRD20A8P	MKRN9P	0.0127969	2.22045e-16	3.61099e-13	positive
KCNS2	RPL5P12	0.0127962	2.22045e-16	3.61099e-13	positive
PHYHIPL	GPC5	0.0127949	2.22045e-16	3.61099e-13	positive
[truncated: 63,536 more rows]
