# Supplementary material for: A prognostic mRNA expression signature of four 16q24.3 genes in radio(chemo)therapy‐treated head and neck squamous cell carcinoma (HNSCC)
Source: Mol Oncol. 2018 Oct 26;12(12):2085–101. doi: 10.1002/1878-0261.12388 (PMC6275282; doi:10.1002/1878-0261.12388)
Supplement: Supplementary file 12 — Table S9. Significantly enriched pathways (FDR < 0.05) of first and second neighborhood genes of the four signature genes from the reconstructed GAN. [file MOL2-12-2085-s012.xls]

## Sheet: Pathway_enrichment_2nbh_all_clu
SI Table 9: Significantly enriched pathways (FDR<0.05) of first and second neighborhood genes of the four signature genes from the reconstructed GAN
Pathway	Matching [%]*	FDR	Genes
Degradation of beta-catenin by the destruction complex(R)	27.94	5.44e-15	PPP2R5C,RPS27A,SKP1,PSMA1,PSMA5,AMER1,PSMC3,PSMC1,PSMD1,PSMD2,PSMD3,PSMD5,PSMD6,PSMD7,PSMD8,PPP2R1B,UBC,PSME3,CSNK1A1
APC/C-mediated degradation of cell cycle proteins(R)	23.17	5.44e-15	AURKA,CDC16,RPS27A,SKP1,PSMA1,PSMA5,CDC26,PSMC3,PSMC1,UBE2E1,PSMD1,PSMD2,PSMD3,PSMD5,PSMD6,PSMD7,PSMD8,UBC,PSME3
Cell Cycle Checkpoints(R)	16.1	5.44e-15	CDC16,RPS27A,PSMA1,PSMA5,CDC26,PSMC3,PSMC1,UBE2E1,MAD1L1,CCNE1,PSMD1,PSMD2,PSMD3,PSMD5,PSMD6,PSMD7,PSMD8,UBC,PSME3
Mitotic Metaphase and Anaphase(R)	13.29	5.44e-15	PPP2R5C,RANGAP1,CDC16,RPS27A,PSMA1,PSMA5,CDC26,PSMC3,PSMC1,SEC13,UBE2E1,MAD1L1,PSMD1,PSMD2,PSMD3,PSMD5,PSMD6,PSMD7,PSMD8,PPP2R1B,UBC,PSME3,CENPT
Glutamatergic synapse(K)	14.66	1.02e-13	ADCY1,ADCY5,GRIK3,GRIN3B,HOMER3,HOMER2,PLA2G4F,PLA2G4C,PLA2G4B,GRM1,GRM2,GNB2,GNB1,GRM8,GRM7,GNB5,GNG12
Regulation of Apoptosis(R)	23.33	1.96e-13	RPS27A,PSMA1,PSMA5,PSMC3,PSMC1,PSMD1,PSMD2,PSMD3,PSMD5,PSMD6,PSMD7,PSMD8,UBC,PSME3
Jak-STAT signaling pathway(K)	12.18	2.27e-13	CSH1,CSH2,IL9R,OSMR,STAT5A,IL15,SPRY4,CSF2RB,IFNGR2,PIK3CD,IL6R,CSF2,IL22RA1,IL23A,IL10RB,PIK3R1,IL2RA,CBLC,JAK2
Signaling by SCF-KIT(R)	13.14	2.48e-13	HRAS,NRG4,PDGFB,FGF9,STAT5A,NRG1,FGF1,EGFR,LYN,PIK3CD,FGF20,FGFR2,ERBB4,KIT,YES1,PIK3R1,HBEGF,JAK2
Proteasome(K)	27.27	2.6e-12	PSMA1,PSMA5,PSMC3,PSMC1,PSMD1,PSMD2,PSMD3,PSMD6,PSMD7,PSMD8,PSME3,SHFM1
Regulation of DNA replication(R)	18.67	2.6e-12	RPS27A,PSMA1,PSMA5,PSMC3,PSMC1,PSMD1,PSMD2,PSMD3,PSMD5,PSMD6,PSMD7,PSMD8,UBC,PSME3
Mitotic G1-G1/S phases(R)	12.69	2.6e-12	RPS27A,SKP1,PSMA1,PSMA5,PSMC3,PSMC1,CCNE1,PSMD1,PSMD2,PSMD3,PSMD5,PSMD6,PSMD7,PSMD8,PPP2R1B,UBC,PSME3
Ubiquitin mediated proteolysis(K)	12.41	3.02e-12	CDC16,WWP2,SKP1,FBXO2,UBE2L3,CDC26,UBE2E3,RNF7,UBE2E1,UBE2A,UBE2F,HERC2,UBE2M,UBE2W,BIRC3,BIRC2,CUL4A
Integrin signalling pathway(P)	13.29	4.43e-12	ACTG1,ARPC1A,ARPC1B,RND1,ARF6,ITGB1,ITGAM,ARPC2,RAC1,ITGA6,RHOB,RAP2B,FLNA,DNAJC27,ARPC5L,PARVB,COL2A1,COL9A1,COL9A3,ACTB,CRK
Signaling by EGFR(R)	10.53	5.16e-12	HRAS,NRG4,PDGFB,FGF9,NRG1,FGF1,EGFR,ADAM10,PIK3CD,FGF20,EPN1,SH3GL2,FGFR2,ERBB4,KIT,PIK3R1,HGS,HBEGF
Signaling by ERBB4(R)	11.56	5.23e-12	CSH1,HRAS,NRG4,PDGFB,FGF9,STAT5A,NRG1,FGF1,EGFR,PIK3CD,FGF20,FGFR2,ERBB4,KIT,PIK3R1,HBEGF,JAK2
M/G1 Transition(R)	17.07	6.92e-12	RPS27A,PSMA1,PSMA5,PSMC3,PSMC1,PSMD1,PSMD2,PSMD3,PSMD5,PSMD6,PSMD7,PSMD8,UBC,PSME3
S Phase(R)	13.01	6.92e-12	RPS27A,SKP1,PSMA1,PSMA5,PSMC3,PSMC1,CCNE1,PSMD1,PSMD2,PSMD3,PSMD5,PSMD6,PSMD7,PSMD8,UBC,PSME3
Metabolism of amino acids and derivatives(R)	11.56	7.27e-12	OGDH,PSMA1,PSMA5,CPS1,PSMC3,PSMC1,MCCC1,PSMD1,PSMD2,PSMD3,PSMD5,PSMD6,PSMD7,PSMD8,PSME3,TH,DLST
Regulation of mRNA Stability by Proteins that Bind AU-rich Elements(R)	16.28	1.01e-11	RPS27A,PSMA1,PSMA5,PSMC3,PSMC1,PSMD1,PSMD2,PSMD3,PSMD5,PSMD6,PSMD7,PSMD8,UBC,PSME3
Serotonergic synapse(K)	13.16	1.7e-11	ADCY5,PTGS1,RAPGEF3,HTR1D,HTR4,HTR7,PLA2G4F,CACNA1F,PLA2G4C,PLA2G4B,GNB2,GNB1,GNB5,GNG12,HTR2B
Chemokine signaling pathway(K)	9.52	1.7e-11	ADCY1,ADCY5,CCR9,PPBP,CCR4,CX3CR1,CX3CL1,GRK7,GRK4,CXCR1,CXCR4,XCR1,GNB2,GNB1,GNB5,GNG12,CXCL6,CCL15
Heterotrimeric G-protein signaling pathway-Gi alpha and Gs alpha mediated pathway(P)	10.88	4.01e-11	ADCY1,ADCY5,HTR1D,HTR4,SSTR3,HTR7,ADORA2B,GRK7,GRK4,GNRHR,GRM1,GRM2,GRM8,GRM7,GNG12,HTR2B
Synthesis of DNA(R)	14.58	4.08e-11	RPS27A,PSMA1,PSMA5,PSMC3,PSMC1,PSMD1,PSMD2,PSMD3,PSMD5,PSMD6,PSMD7,PSMD8,UBC,PSME3
Melanoma(K)	16.9	3.39e-10	HRAS,PDGFB,FGF9,PDGFC,FGF1,EGFR,PIK3CD,FGF21,FGF20,IGF1R,PIK3R1,IGF1
PIP3 activates AKT signaling(R)	13.27	7.29e-10	NRG4,PDGFB,FGF9,NRG1,FGF1,EGFR,PIK3CD,FGF20,FGFR2,ERBB4,KIT,PIK3R1,HBEGF
Signaling by PDGF(R)	9.09	7.29e-10	HRAS,NRG4,PDGFB,FGF9,STAT5A,PDGFC,NRG1,FGF1,EGFR,PIK3CD,FGF20,FGFR2,ERBB4,KIT,PIK3R1,HBEGF
Signaling by ERBB2(R)	9.68	1.24e-09	HRAS,NRG4,PDGFB,FGF9,NRG1,FGF1,EGFR,PIK3CD,FGF20,FGFR2,ERBB4,KIT,YES1,PIK3R1,HBEGF
Interleukin-3, 5 and GM-CSF signaling(R)	21.28	1.53e-09	HRAS,STAT5A,CSF2RB,LYN,PIK3CD,CSF2,YES1,PIK3R1,IL2RA,JAK2
SHP2 signaling(N)	19.61	3.03e-09	HRAS,PDGFB,ANGPT1,EGFR,IL6R,IGF1R,PIK3R1,IL2RA,IGF1,JAK2
Signaling events mediated by PTP1B(N)	19.23	3.39e-09	PDGFB,STAT5A,TRPV6,INSR,EGFR,LYN,CDH2,YES1,PIK3R1,JAK2
DAP12 interactions(R)	8.77	3.47e-09	HRAS,NRG4,PDGFB,FGF9,NRG1,FGF1,EGFR,PIK3CD,FGF20,FGFR2,ERBB4,KLRK1,KIT,PIK3R1,HBEGF
beta-catenin independent WNT signaling(R)	9.86	6.18e-09	RPS27A,PSMA1,PSMA5,PSMC3,PSMC1,PSMD1,PSMD2,PSMD3,PSMD5,PSMD6,PSMD7,PSMD8,UBC,PSME3
Signaling by FGFR(R)	9.09	9.11e-09	HRAS,NRG4,PDGFB,FGF9,NRG1,FGF1,EGFR,PIK3CD,FGF20,FGFR2,ERBB4,KIT,PIK3R1,HBEGF
Shigellosis(K)	19.67	1.05e-08	ACTG1,ARPC1A,ARPC1B,ITGB1,PFN1,PFN4,ARPC2,RAC1,CTTN,ARPC5L,ACTB,CRK
Leukocyte transendothelial migration(K)	12.71	1.46e-08	ACTG1,MYL7,ITGB1,ITGAM,RAC1,MYL12B,MYL12A,VAV1,CLDN3,MSN,CLDN2,TXK,CLDN19,CLDN15,ACTB
Cell junction organization(R)	15.85	1.49e-08	LAMC2,ITGB1,LAMB3,ITGA6,CLDN3,FBLIM1,FLNA,CLDN2,PARVB,CLDN19,CDH1,CLDN15,PLEC
Signaling by Rho GTPases(R)	12.3	1.72e-08	ARHGDIG,GMIP,FGD3,VAV1,MCF2L,ARHGAP20,RHOB,RHOD,RHOF,ARHGAP33,SRGAP3,ARHGAP40,PLEKHG5,TRIP10,MCF2
ECM-receptor interaction(K)	15.12	2.07e-08	CHAD,LAMC2,IBSP,ITGB1,LAMB3,SPP1,ITGA6,SDC1,COL2A1,GP1BB,TNN,GP1BA,THBS4
Heterotrimeric G-protein signaling pathway-Gq alpha and Go alpha mediated pathway(P)	11.11	2.19e-08	SSTR3,ADORA2B,BDKRB1,BDKRB2,GNRHR,GRM1,GRM2,GNB2,GNB1,GRM8,GRM7,GNG12
mTOR signaling pathway(N)	20.31	2.49e-08	EIF4EBP1,RPTOR,DDIT4,MAPK1,MAPK3,RRAGA,RRAGD,AKT1S1,MAP2K1,SFN,YWHAB,YWHAG,YWHAQ
ErbB signaling pathway(K)	12.5	2.78e-08	HRAS,NRG4,STAT5A,SHC3,NRG1,EGFR,PIK3CD,ERBB4,PIK3R1,CBLC,HBEGF
Tight junction(K)	11.19	5e-08	ACTG1,MYH3,MYH7B,MYL7,MYL12B,MYL12A,MYH11,CLDN3,CTTN,CLDN2,CLDN19,CLDN15,EXOC3,ACTB,TJP3
EGF receptor signaling pathway(P)	12.2	1.76e-07	HRAS,STAT5A,SPRY4,PIK3C3,SHC3,EGFR,PIK3CD,ERBB4,CBLC,HBEGF
Interleukin-2 signaling(R)	19.05	1.82e-07	HRAS,STAT5A,CSF2RB,PIK3CD,CSF2,PIK3R1,IL2RA,JAK2
Signaling by Type 1 Insulin-like Growth Factor 1 Receptor (IGF1R)(R)	11.63	2.44e-07	HRAS,FGF9,PIK3C3,SHC3,FGF1,FGF20,FGFR2,IGF1R,PIK3R1,IGF1
Prostate cancer(K)	11.24	3.14e-07	HSP90AB1,HRAS,PDGFB,PDGFC,EGFR,PIK3CD,FGFR2,IGF1R,PIK3R1,IGF1
Bacterial invasion of epithelial cells(K)	14.47	5.9e-07	ACTG1,ARPC1A,ARPC1B,ITGB1,ARPC2,RAC1,CTTN,ARPC5L,CDH1,ACTB,CRK
Calcineurin-regulated NFAT-dependent transcription in lymphocytes(N)	21.74	6.2e-07	JUN,FASLG,FOSL1,EGR3,EGR2,SLC3A2,TNF,NFATC2,MAF,CALM1
Parkinson disease(P)	18.03	6.2e-07	SNCB,SNCA,MAPK1,MAPK3,UCHL1,SFN,TOR1A,HSPA5,YWHAB,YWHAG,YWHAQ
Transcriptional Regulation of White Adipocyte Differentiation(R)	15.38	6.2e-07	MED27,MED10,MED19,CD36,MED15,MED17,MED18,EGR2,CCNC,MED8,TNF,CEBPB
GMCSF-mediated signaling events(N)	18.92	1.35e-06	HRAS,STAT5A,CSF2RB,LYN,CSF2,PIK3R1,JAK2
Phosphatidylinositol signaling system(K)	11.11	1.57e-06	CDIPT,PIP5K1B,PIK3C3,PLCB2,PIK3CD,PI4KA,CDS1,INPP4A,PIK3R1
Integration of energy metabolism(R)	9.52	2.21e-06	ADCY1,ADCY5,RAPGEF3,KCNJ11,GNB2,GNB1,GNB5,GNG12,GCGR,ABCC8
TNF signaling pathway(K)	11.82	2.55e-06	IL1B,FADD,MAPK1,JUN,MAPK3,MAP2K1,MAP2K3,MAP2K4,TRADD,TNF,BCL3,CEBPB,RPS6KA4
Glioma(K)	12.31	3.81e-06	HRAS,PDGFB,SHC3,EGFR,PIK3CD,IGF1R,PIK3R1,IGF1
Pathogenic Escherichia coli infection(K)	16.36	4.03e-06	ACTG1,ARPC1A,ARPC1B,ITGB1,ARPC2,CTTN,ARPC5L,CDH1,ACTB
FGF signaling pathway(P)	9.78	4.19e-06	HRAS,FGF9,SPRY4,PIK3C3,SHC3,FGF1,PIK3CD,FGF20,FGFR2
PI Metabolism(R)	15.22	4.53e-06	PIP5K1B,PIK3C3,PIK3CD,PI4KA,TPTE,INPP4A,PIK3R1
Calcium signaling pathway(K)	6.63	4.86e-06	ADCY1,HTR4,NTSR1,HTR7,ADORA2B,BDKRB1,BDKRB2,TBXA2R,CACNA1F,TACR2,GRM1,HTR2B
WNT ligand biogenesis and trafficking(R)	23.08	4.97e-06	WNT10A,PORCN,WLS,WNT8B,WNT7B,WNT7A
TNF receptor signaling pathway(N)	19.57	5.13e-06	FADD,MAP4K4,MAP4K2,MAP2K3,TRADD,TXN,PRKCZ,TNF,SMPD2
Posttranslational regulation of adherens junction stability and dissassembly(N)	14.58	5.46e-06	HRAS,BDNF,EGFR,ADAM10,CDH2,IGF1R,HGS
Ceramide signaling pathway(N)	18.75	5.66e-06	FADD,MAP4K4,MAPK1,MAPK3,MAP2K1,MAP2K4,TRADD,PRKCZ,TNF
ErbB1 downstream signaling(N)	12	5.66e-06	MAPK1,JUN,MAPK3,MAP2K1,MAP2K4,PRKCZ,SFN,YWHAB,YWHAG,RPS6KA4,YWHAQ,CALM1
Hepatitis B(K)	9.59	5.66e-06	FADD,MAPK1,JUN,MAPK3,MAP2K1,MAP2K4,FASLG,EGR3,EGR2,CDK6,TNF,NFATC2,YWHAB,YWHAQ
HIF-1 signaling pathway(K)	8.49	1.12e-05	ANGPT1,IFNGR2,INSR,EGFR,PIK3CD,IL6R,IGF1R,PIK3R1,IGF1
CXCR4-mediated signaling events(N)	10.13	1.12e-05	STAT5A,RALB,PLCB2,LYN,YES1,RGS1,HGS,JAK2
Signaling by Insulin receptor(R)	8.26	1.26e-05	HRAS,FGF9,PIK3C3,SHC3,FGF1,INSR,FGF20,FGFR2,PIK3R1
Signal amplification(R)	18.75	1.32e-05	GNA13,TBXA2R,GNB2,GNB1,GNB5,GNG12
Thrombin signalling through proteinase activated receptors (PARs)(R)	18.75	1.32e-05	GNA13,F2,GNB2,GNB1,GNB5,GNG12
Retrograde endocannabinoid signaling(K)	8.74	1.32e-05	ADCY1,ADCY5,CNR1,CACNA1F,GRM1,GNB2,GNB1,GNB5,GNG12
Alpha4 beta1 integrin signaling events(N)	21.21	1.6e-05	IGSF8,ARF6,ITGB1,RAC1,SPP1,PRKAR1B,CRK
Salmonella infection(K)	11.63	1.6e-05	ACTG1,ARPC1A,ARPC1B,PFN1,PFN4,ARPC2,RAC1,FLNA,ARPC5L,ACTB
Wnt signaling pathway(K)	7.19	1.7e-05	WNT10A,CXXC4,DVL3,PORCN,SENP2,WNT8B,WNT7B,DKK1,LRP6,WNT7A
Regulation of Insulin-like Growth Factor (IGF) Transport and Uptake by Insulin-like Growth Factor Binding Proteins (IGFBPs)(R)	23.81	2.1e-05	IGFBP6,PAPPA,IGFALS,GZMH,IGF1
Inositol phosphate metabolism(K)	11.48	2.11e-05	CDIPT,PIP5K1B,PIK3C3,PLCB2,PIK3CD,PI4KA,INPP4A
Fc gamma R-mediated phagocytosis(K)	10.99	2.45e-05	PLD2,ARPC1A,ARPC1B,ARF6,ARPC2,RAC1,VAV1,MYO10,ARPC5L,CRK
mTOR signaling pathway(K)	15	2.91e-05	EIF4EBP1,RPTOR,DDIT4,MAPK1,MAPK3,RRAGA,RRAGD,AKT1S1,TNF
RAC1 signaling pathway(N)	14.81	3.17e-05	IQGAP1,ARPC1B,ARPC2,RAC1,ACTR3,CDH1,BRK1,CRK
Plasma membrane estrogen receptor signaling(N)	14.29	3.28e-05	HRAS,PLCB2,IGF1R,PIK3R1,IGF1,HBEGF
Oocyte meiosis(K)	8.18	3.81e-05	PPP2R5C,AURKA,CDC16,SKP1,MAD2L2,CDC26,CPEB1,CCNE1,PPP2R1B
ceramide signaling pathway(B)	21.88	3.9e-05	FADD,MAP4K4,MAPK1,MAP2K1,MAP2K4,TRADD,TNF
Downstream signaling in na&#xef;ve CD8+ T cells(N)	14.29	3.9e-05	MAPK1,JUN,MAPK3,MAP2K1,FASLG,FOSL1,TNF,NFATC2,CALM1
Chagas disease (American trypanosomiasis)(K)	10.58	3.9e-05	SERPINE1,IL1B,FADD,MAPK1,JUN,MAPK3,MAP2K4,FASLG,NOS2,IRAK1,TNF
Tuberculosis(K)	7.87	3.9e-05	IL1B,CIITA,FADD,MAPK1,MAPK3,TRADD,PLK3,NOS2,ATP6V0D1,IRAK1,TNF,TCIRG1,CEBPB,CALM1
tnf/stress related signaling(B)	28.57	4.27e-05	MAP4K4,JUN,MAP2K3,MAP2K4,TRADD,TNF
Apoptosis(K)	11.63	4.27e-05	IL1B,DFFA,FADD,NGF,IRAK3,TRADD,FASLG,IL1RAP,IRAK1,TNF
IL1-mediated signaling events(N)	20.59	4.3e-05	IL1B,JUN,IRAK3,IL1RN,IL1RAP,IRAK1,PRKCZ
Signaling by Insulin receptor(R)	10.09	4.43e-05	EIF4EBP1,RPTOR,MAPK1,MAPK3,MAP2K1,ATP6V0D1,ATP6V1D,ATP6V1F,PIK3R4,TCIRG1,YWHAB
signal transduction through il1r(B)	20	4.49e-05	IL1B,MAP4K4,JUN,IRAK3,MAP2K3,IRAK1,TNF
Toll-Like Receptors Cascades(R)	8.96	4.49e-05	FADD,MAPK1,CD36,JUN,MAPK3,IRAK3,MAP2K1,MAP2K3,MAP2K4,IRAK1,PIK3R4,DUSP7
Role of Calcineurin-dependent NFAT signaling in lymphocytes(N)	15.69	4.51e-05	MAPK3,PRKCZ,SFN,NFATC2,YWHAB,YWHAG,YWHAQ,CALM1
GnRH signaling pathway(K)	8.7	4.95e-05	ADCY1,ADCY5,GNRH2,PLA2G4F,CACNA1F,PLA2G4C,PLA2G4B,GNRHR
Regulation of Water Balance by Renal Aquaporins(R)	14.29	5.33e-05	ADCY1,ADCY5,GNB2,GNB1,GNB5,GNG12
Estrogen signaling pathway(K)	8	5.57e-05	HSP90AB1,HRAS,SHC3,PLCB2,EGFR,PIK3CD,PIK3R1,HBEGF
Prolactin signaling pathway(K)	9.72	6.17e-05	HRAS,STAT5A,ELF5,SHC3,PIK3CD,PIK3R1,JAK2
ErbB4 signaling events(N)	17.86	7.45e-05	STAT5A,NRG1,ERBB4,HBEGF,JAK2
Membrane Trafficking(R)	5.59	7.73e-05	AP4E1,RAB5C,AP1G1,PICALM,VAMP8,SH3GL2,DTNBP1,BLOC1S4,HGS,SH3D19
5HT2 type receptor mediated signaling pathway(P)	19.23	7.84e-05	CACNA1F,GNB2,GNB1,GNB5,GNG12
Melanogenesis(K)	7.92	8.23e-05	ADCY1,ADCY5,MC1R,WNT10A,DVL3,WNT8B,WNT7B,WNT7A
Beta1 adrenergic receptor signaling pathway(P)	18.52	8.35e-05	CACNA1F,GNB2,GNB1,GNB5,GNG12
Pertussis(K)	12	8.53e-05	IL1B,MAPK1,JUN,MAPK3,NOS2,IRAK1,TNF,PYCARD,CALM1
Interleukin-1 signaling(R)	17.5	9.2e-05	IL1B,IRAK3,MAP2K1,IL1RN,MAP2K4,IL1RAP,IRAK1
Signaling events mediated by Stem cell factor receptor (c-Kit)(N)	11.54	9.56e-05	HRAS,STAT5A,LYN,KIT,PIK3R1,JAK2
EPHA forward signaling(N)	16.13	0.000106	EFNA3,LYN,YES1,EPHA6,EPHA8
Insulin-mediated glucose transport(N)	22.22	0.00011	PRKCZ,SFN,YWHAB,YWHAG,YWHAQ,CALM1
Alzheimer disease-amyloid secretase pathway(P)	13.56	0.00011	PSENEN,MAPK1,MAPK6,MAPK3,PRKCZ,APH1B,APBA3,PCSK5
Signaling events mediated by Hepatocyte Growth Factor Receptor (c-Met)(N)	11.25	0.000119	EIF4EBP1,RPTOR,MAPK1,JUN,MAPK3,AKT1S1,MAP2K1,MAP2K4,PRKCZ
LKB1 signaling events(N)	16.28	0.000128	RPTOR,AKT1S1,SIK1,SFN,YWHAB,YWHAG,YWHAQ
Opioid Signalling(R)	8.75	0.000136	ADCY1,ADCY5,GNAZ,GNB2,GNB1,GNB5,GNG12
EPO signaling pathway(N)	15.15	0.000143	HRAS,STAT5A,LYN,PIK3R1,JAK2
Toll-like receptor signaling pathway(K)	9.43	0.000157	IL1B,FADD,MAPK1,JUN,MAPK3,MAP2K1,MAP2K3,MAP2K4,IRAK1,TNF
Cell adhesion molecules (CAMs)(K)	7.69	0.000172	HLA-G,HLA-DRB1,ITGB1,ITGAM,ITGA6,CLDN3,SDC1,CLDN2,CLDN19,CDH1,CLDN15
Internalization of ErbB1(N)	14.29	0.000189	HRAS,EGFR,EPN1,SH3GL2,HGS
Arf6 trafficking events(N)	17.65	0.000205	RALA,PLD2,SCAMP2,ARF6,CDH1,EXOC3
Neurotrophic factor-mediated Trk receptor signaling(N)	10	0.000212	HRAS,BDNF,SHC3,PIK3R1,NTF3,NTRK3
Long-term depression(K)	10	0.000212	HRAS,PLCB2,LYN,IGF1R,IGF1,GRIA3
Long-term depression(K)	10	0.000242	GNA13,PLA2G4F,PLA2G4C,PLA2G4B,GNAZ,GRM1
Vascular smooth muscle contraction(K)	6.61	0.000242	GNA13,ADCY1,ADCY5,ADORA2B,PLA2G4F,CACNA1F,PLA2G4C,PLA2G4B
Oxidative Stress Induced Senescence(R)	10.11	0.000248	CDKN2A,MAP4K4,MAPK1,JUN,MAPK3,MAP2K3,MAP2K4,CDK6,TXN
GABAergic synapse(K)	7.78	0.000255	ADCY1,ADCY5,CACNA1F,GNB2,GNB1,GNB5,GNG12
keratinocyte differentiation(B)	14.29	0.000265	MAP4K4,JUN,MAP2K1,MAP2K3,MAP2K4,FASLG,TNF
SNARE interactions in vesicular transport(K)	16.67	0.000266	VAMP1,STX10,STX1A,STX4,STX3,SNAP29
E-cadherin signaling in the nascent adherens junction(N)	16.67	0.000266	IQGAP1,ARF6,RAC1,CTTN,CDH1,CRK
LPA receptor mediated events(N)	9.52	0.000277	GNA13,ADCY1,ADCY5,LPAR3,GNAZ,GNB1
Morphine addiction(K)	7.53	0.000277	ADCY1,ADCY5,GRK4,GNB2,GNB1,GNB5,GNG12
Membrane Trafficking(R)	5.59	0.000289	CHMP6,VPS4A,RPS27A,CHMP2A,SEC13,TSG101,SEC23A,UBC,VTA1,VPS25
Nicotinic acetylcholine receptor signaling pathway(P)	22.73	0.0003	ACTG1,MYH3,MYH7B,MYH11,ACTB
Antigen processing and presentation(K)	10.13	0.000327	KLRC2,KLRD1,HLA-G,KLRC1,KIR3DL2,HLA-DRB1,PDIA3,CTSS
Notch signaling pathway(N)	13.46	0.000343	KDM1A,PSENEN,MAML1,NOTCH3,CNTN1,APH1B,DNER
Natural killer cell mediated cytotoxicity(K)	5.93	0.000349	HRAS,SHC3,IFNGR2,PIK3CD,ULBP2,CSF2,KLRK1,PIK3R1
nf-kb signaling pathway(B)	23.81	0.000377	FADD,MAP4K4,TRADD,IRAK1,TNF
Beta2 adrenergic receptor signaling pathway(P)	19.05	0.000386	GNB2,GNB1,GNB5,GNG12
Oxytocin receptor mediated signaling pathway(P)	19.05	0.000386	GNB2,GNB1,GNB5,GNG12
Beta3 adrenergic receptor signaling pathway(P)	19.05	0.000386	GNB2,GNB1,GNB5,GNG12
Neurotransmitter Receptor Binding And Downstream Transmission In The Postsynaptic Cell(R)	5.84	0.000386	ADCY1,ADCY5,GRIK3,KCNJ10,GNB2,GNB1,GNB5,GNG12
Prion diseases(K)	16.67	0.000392	IL1B,MAPK1,MAPK3,MAP2K1,PRNP,HSPA5
mapkinase signaling pathway(B)	12.96	0.000408	MAP4K4,MAPK1,JUN,MAPK3,MAP2K1,MAP2K3,MAP2K4
TRAIL signaling pathway(N)	22.73	0.000411	FADD,MAPK1,MAPK3,MAP2K4,TRADD
ion channels and their functional role in vascular endothelium(B)	11.63	0.000425	ADCY1,F2,BDKRB2,P2RY2,CXCR4
5HT4 type receptor mediated signaling pathway(P)	17.39	0.000506	GNB2,GNB1,GNB5,GNG12
Visual signal transduction: Rods(N)	17.39	0.000506	CNGA1,PDE6G,GNB1,GNB5
Chronic myeloid leukemia(K)	8.22	0.000532	HRAS,STAT5A,SHC3,PIK3CD,PIK3R1,CBLC
FGF signaling pathway(N)	10.87	0.000582	FGF1,NCAM1,FGFR2,CDH2,PIK3R1
Fatty acid, triacylglycerol, and ketone body metabolism(R)	7.05	0.000588	MED27,MED10,MED19,CD36,MED15,MED17,MED18,YAP1,CCNC,MED8,FADS1
Growth hormone receptor signaling(R)	16.67	0.000596	CSH1,STAT5A,LYN,JAK2
Hypoxia response via HIF activation(P)	16.67	0.000596	PIK3C3,PIK3CD,TPTE,PIK3R1
IFN-gamma pathway(N)	15	0.000606	IL1B,MAPK1,MAPK3,MAP2K1,CEBPB,CALM1
Oxidative stress response(P)	15	0.000606	JUN,DUSP18,DUSP14,MAP2K4,TXN,DUSP7
links between pyk2 and map kinases(B)	20	0.000614	MAPK1,JUN,MAP2K1,MAP2K3,MAP2K4
B cell activation(P)	11.86	0.000614	MAPK1,JUN,MAPK3,MAP2K1,NFATC2,ITPR1,CALM1
EGF receptor signaling pathway(P)	9.76	0.000614	MAPK1,MAPK3,MAP2K1,MAP2K3,PRKCZ,YWHAB,YWHAG,YWHAQ
HIF-1 signaling pathway(K)	8.49	0.000614	EIF4EBP1,SERPINE1,SLC2A1,MAPK1,MAPK3,ALDOA,MAP2K1,NOS2,GAPDH
Direct p53 effectors(N)	7.52	0.000614	SERPINE1,DDIT4,MAP4K4,JUN,CSE1L,ARID3A,PLK3,SFN,PYCARD,SNAI2
activation of camp-dependent protein kinase pka(B)	16	0.000655	ADCY1,F2,P2RY2,CXCR4
Cortocotropin releasing factor receptor signaling pathway(P)	16	0.000655	GNB2,GNB1,GNB5,GNG12
Cholinergic synapse(K)	6.19	0.000655	ADCY1,ADCY5,CACNA1F,GNB2,GNB1,GNB5,GNG12
Calcium signaling in the CD4+ TCR pathway(N)	19.23	0.000708	JUN,FASLG,FOSL1,NFATC2,CALM1
Semaphorin interactions(R)	10.61	0.000746	RND1,CDK5R1,ITGB1,RAC1,MYL12B,MYH11,RHOB
Beta1 integrin cell surface interactions(N)	10.61	0.000746	IGSF8,LAMC2,ITGB1,LAMB3,SPP1,ITGA6,COL2A1
TCR signaling in na&#xef;ve CD4+ T cells(N)	10.61	0.000746	DBNL,CD3G,GRAP2,HLA-DRB1,VAV1,FLNA,CD247
Oocyte meiosis(K)	8.18	0.000772	PPP1CB,MAPK1,MAPK3,MAP2K1,YWHAB,ITPR1,YWHAG,YWHAQ,CALM1
Ovarian steroidogenesis(K)	9.8	0.000783	ADCY1,ADCY5,PLA2G4F,PLA2G4C,PLA2G4B
Cholinergic synapse(K)	6.19	0.000785	HRAS,CHRNA6,PLCB2,PIK3CD,PIK3R1,CHRNB4,JAK2
Alzheimer's disease(K)	6.55	0.000809	SNCA,IL1B,PSENEN,FADD,MAPK1,MAPK3,TNF,APH1B,GAPDH,ITPR1,CALM1
Heterotrimeric G-protein signaling pathway-rod outer segment phototransduction(P)	14.29	0.000893	CNGA1,PDE6G,GNB5,GNG12
Wnt signaling network(N)	14.29	0.000893	WNT7B,DKK1,LRP6,WNT7A
Protein processing in endoplasmic reticulum(K)	5.39	0.000917	DNAJC5B,SKP1,FBXO2,UBE2E3,SEC13,DNAJB2,UBE2E1,SEC23A,ATXN3
IL3-mediated signaling events(N)	14.81	0.000933	STAT5A,CSF2RB,PIK3R1,JAK2
Neurotrophin signaling pathway(K)	5.83	0.000943	HRAS,BDNF,SHC3,PIK3CD,PIK3R1,NTF3,NTRK3
PDGFR-beta signaling pathway(N)	5.83	0.000943	HRAS,PDGFB,STAT5A,SLA,LYN,YES1,JAK2
Phototransduction(K)	13.79	0.0010199	CNGA1,PDE6G,GRK7,GNB1
Potassium Channels(R)	6.98	0.00107107	KCNJ10,KCNJ11,GNB2,GNB1,GNG12,ABCC8
Basal cell carcinoma(K)	9.09	0.00110698	WNT10A,DVL3,WNT8B,WNT7B,WNT7A
Notch signaling pathway(K)	12.5	0.00113126	PSENEN,LFNG,MAML1,NOTCH3,APH1B,CIR1
p75(NTR)-mediated signaling(N)	10.14	0.00113126	PSENEN,NGF,IRAK1,PRKCZ,NDN,APH1B,SMPD2
GnRH signaling pathway(K)	8.7	0.00113126	MAPK1,JUN,MAPK3,MAP2K1,MAP2K3,MAP2K4,ITPR1,CALM1
Influenza A(K)	6.25	0.00113126	IL1B,CIITA,MAPK1,JUN,MAPK3,MAP2K1,MAP2K3,MAP2K4,FASLG,TNF,PYCARD
IGF1 pathway(N)	13.33	0.00115935	HRAS,IGF1R,PIK3R1,IGF1
role of erbb2 in signal transduction and oncology(B)	13.33	0.00115935	EGFR,IL6R,ERBB4,JAK2
Neurotrophin signaling pathway(K)	7.5	0.00121013	MAPK1,JUN,MAPK3,NGF,IRAK3,MAP2K1,FASLG,IRAK1,CALM1
PDGFR-beta signaling pathway(N)	7.5	0.00121013	MAPK1,JUN,MAPK3,MAP2K1,MAP2K4,SFN,YWHAB,YWHAG,YWHAQ
AP-1 transcription factor network(N)	10	0.00122351	CBFB,CDKN2A,JUN,PLAU,FOSL1,NFATC2,MAF
Acute myeloid leukemia(K)	8.77	0.00130329	HRAS,STAT5A,PIK3CD,KIT,PIK3R1
hiv-1 nef: negative effector of fas and tnf(B)	15.63	0.00140304	FADD,MAPK1,TRADD,FASLG,TNF
Leishmaniasis(K)	9.59	0.00140304	IL1B,MAPK1,JUN,MAPK3,NOS2,IRAK1,TNF
ErbB1 downstream signaling(N)	8	0.0014326	IQGAP1,RALA,PLD2,ARPC1B,ARPC2,RAC1,ACTR3,BRK1
toll-like receptor pathway(B)	15.15	0.00155276	MAPK1,JUN,MAP2K3,MAP2K4,IRAK1
Circadian entrainment(K)	6.19	0.00161913	ADCY1,ADCY5,GNB2,GNB1,GNB5,GNG12
chrebp regulation by carbohydrates and camp(B)	11.43	0.0016555	ADCY1,F2,P2RY2,CXCR4
CXCR4-mediated signaling events(N)	8.86	0.00193012	CD3G,HLA-DRB1,RAC1,VAV1,RHOB,CD247,CRK
Natural killer cell mediated cytotoxicity(K)	6.67	0.00193012	KLRC2,KLRD1,HLA-G,KLRC1,KIR3DL2,RAC1,VAV1,NCR1,CD247
Regulation of nuclear beta catenin signaling and target gene transcription(N)	9.09	0.00193486	CDKN2A,JUN,SFN,YWHAB,SNAI2,YWHAG,YWHAQ
Regulation of nuclear SMAD2/3 signaling(N)	9.09	0.00193486	CBFB,SERPINE1,MED15,JUN,FOXH1,ZBTB17,CEBPB
Signaling mediated by p38-alpha and p38-beta(N)	14.29	0.00203218	EIF4EBP1,JUN,NOS2,CEBPB,RPS6KA4
LPA receptor mediated events(N)	7.94	0.00205307	HRAS,EGFR,LYN,PIK3R1,HBEGF
IL23-mediated signaling events(N)	11.43	0.00206937	STAT5A,IL23A,PIK3R1,JAK2
Signaling events mediated by TCPTP(N)	11.43	0.00206937	PDGFB,STAT5A,INSR,EGFR
fas signaling pathway (cd95)(B)	20	0.00219828	FADD,MAPK1,MAP2K4,FASLG
Validated transcriptional targets of AP1 family members Fra1 and Fra2(N)	13.89	0.00219828	CDKN2A,JUN,PLAU,FOSL1,NFATC2
Trk receptor signaling mediated by PI3K and PLC-gamma(N)	13.89	0.00219828	NGF,SFN,YWHAB,YWHAG,YWHAQ
NOD-like receptor signaling pathway(K)	10.53	0.00219828	IL1B,MAPK1,MAPK3,CARD18,TNF,PYCARD
T cell activation(P)	8.64	0.00229107	MAPK1,JUN,MAPK3,MAP2K1,NFATC2,ITPR1,CALM1
ATF-2 transcription factor network(N)	10.34	0.00240901	CBFB,MAPK1,JUN,MAPK3,PLAU,NOS2
Complement and coagulation cascades(K)	7.25	0.00247224	F2,BDKRB1,BDKRB2,CPB2,SERPINC1
activation of csk by camp-dependent protein kinase inhibits signaling through the t cell receptor(B)	10.26	0.00247741	ADCY1,F2,P2RY2,CXCR4
p38 signaling mediated by MAPKAP kinases(N)	19.05	0.0025858	SFN,YWHAB,YWHAG,YWHAQ
Signaling by Leptin(R)	19.05	0.0025858	MAPK1,MAPK3,MAP2K1,YWHAB
Notch signaling pathway(P)	19.05	0.0025858	MAML1,NOTCH3,APH1B,CIR1
T cell receptor signaling pathway(K)	5.77	0.0029112	HRAS,PIK3CD,CSF2,PIK3R1,CTLA4,CBLC
ras signaling pathway(B)	19.05	0.00300034	RALA,PLD2,RAC1,VAV1
Insulin signaling pathway(K)	6.38	0.00304381	EIF4EBP1,PPP1CB,RPTOR,MAPK1,MAPK3,MAP2K1,PRKCZ,CALM1,PYGB
Aldosterone-regulated sodium reabsorption(K)	10.26	0.00309676	INSR,PIK3CD,PIK3R1,IGF1
Alzheimer disease-presenilin pathway(P)	5.41	0.00326007	WNT10A,DVL3,WNT8B,WNT7B,LRP6,WNT7A
Signaling by Type 1 Insulin-like Growth Factor 1 Receptor (IGF1R)(R)	8.14	0.00326534	EIF4EBP1,RPTOR,MAPK1,MAPK3,MAP2K1,PIK3R4,YWHAB
Fc epsilon RI signaling pathway(K)	7.14	0.00329551	HRAS,LYN,PIK3CD,CSF2,PIK3R1
Fc-epsilon receptor I signaling in mast cells(N)	9.68	0.00341488	MAPK1,JUN,MAPK3,MAP2K1,MAP2K4,NFATC2
Citrate cycle (TCA cycle)(K)	13.33	0.00345199	OGDH,OGDHL,DLST,PCK1
PAR1-mediated thrombin signaling events(N)	9.3	0.00355393	GNA13,F2,GNAZ,GNB1
Gastric acid secretion(K)	6.67	0.00358282	ADCY1,ADCY5,GAST,SST,KCNJ10
inhibition of cellular proliferation by gleevec(B)	16.67	0.00364587	MAPK1,JUN,MAP2K1,MAP2K4
Dorso-ventral axis formation(K)	16.67	0.00364587	MAPK1,MAPK3,MAP2K1,NOTCH3
nfkb activation by nontypeable hemophilus influenzae(B)	16.67	0.00364587	IL1B,MAP4K4,MAP2K3,TNF
Rheumatoid arthritis(K)	7.78	0.00365296	IL1B,JUN,ATP6V0D1,ATP6V1D,ATP6V1F,TNF,TCIRG1
Cell cycle(K)	5.65	0.003737	CDC16,SKP1,MAD2L2,CDC26,CDKN1C,MAD1L1,CCNE1
Glioma(K)	9.23	0.00374016	CDKN2A,MAPK1,MAPK3,MAP2K1,CDK6,CALM1
Graft-versus-host disease(K)	11.9	0.00403163	KLRD1,HLA-G,KLRC1,KIR3DL2,HLA-DRB1
PDGFR-beta signaling pathway(N)	6.67	0.00403163	IQGAP1,ARPC1B,ARPC2,RAC1,ACTR3,CTTN,BRK1,CRK
Huntington disease(P)	6.61	0.00404365	ACTG1,PACSIN1,ARPC1A,ARPC1B,ARF6,RAC1,ARPC5L,ACTB
Phagosome(K)	5.84	0.0041003	ACTG1,HLA-G,HLA-DRB1,ITGB1,ITGAM,RAC1,CTSS,THBS4,ACTB
FGF signaling pathway(P)	7.61	0.0041514	MAPK1,MAPK3,MAP2K1,MAP2K3,YWHAB,YWHAG,YWHAQ
Presenilin action in Notch and Wnt signaling(N)	11.11	0.00422002	PSENEN,MAPK1,JUN,MAPK3,APH1B
Long-term potentiation(K)	8.96	0.00422002	PPP1CB,MAPK1,MAPK3,MAP2K1,ITPR1,CALM1
Epithelial cell signaling in Helicobacter pylori infection(K)	8.82	0.00422002	JUN,MAP2K4,ATP6V0D1,ATP6V1D,ATP6V1F,TCIRG1
L1CAM interactions(R)	7.45	0.00422002	CSNK2A2,MAPK1,MAPK3,MAP2K1,CNTN1,CHL1,RPS6KA4
Vascular smooth muscle contraction(K)	6.61	0.00422002	PPP1CB,MAPK1,MAPK3,PLA2G2D,MAP2K1,PLA2G12A,ITPR1,CALM1
Cell cycle(K)	6.45	0.00422002	CDKN2A,E2F4,CDK6,SFN,ZBTB17,YWHAB,YWHAG,YWHAQ
Hippo signaling pathway(K)	5.84	0.00422002	SERPINE1,PPP1CB,YAP1,DLG2,PRKCZ,YWHAB,SNAI2,YWHAG,YWHAQ
Herpes simplex infection(K)	5.41	0.00422002	CSNK2A2,IL1B,FADD,PPP1CB,JUN,SRSF8,FASLG,C1QBP,MED8,TNF
Fc epsilon RI signaling pathway(K)	8.57	0.00456102	MAPK1,MAPK3,MAP2K1,MAP2K3,MAP2K4,TNF
CDC42 signaling events(N)	8.57	0.00456102	MAPK1,JUN,MAPK3,MAP2K3,MAP2K4,PRKCZ
Visual signal transduction: Cones(N)	14.29	0.00468917	PDE6C,GRK7,GNB5
corticosteroids and cardioprotection(B)	13.04	0.00468917	F2,BDKRB2,ANXA1
p38 MAPK signaling pathway(N)	14.81	0.00469284	MAP2K3,TXN,MAP3K10,CALM1
Collecting duct acid secretion(K)	14.81	0.00469284	ATP6V0D1,ATP6V1D,ATP6V1F,TCIRG1
ras-independent pathway in nk cell-mediated cytotoxicity(B)	16	0.00471482	KLRD1,KLRC1,RAC1,VAV1
CDC42 signaling events(N)	8.57	0.00480886	IQGAP1,ARPC1B,ARPC2,RAC1,ACTR3,CDH1
Signaling by Leptin(R)	14.29	0.00482646	HRAS,STAT5A,JAK2
Integrins in angiogenesis(N)	8.51	0.00492421	PI4KA,IGF1R,PIK3R1,IGF1
Hedgehog signaling pathway(K)	7.84	0.00497062	WNT10A,WNT8B,WNT7B,WNT7A
Insulin secretion(K)	5.75	0.00514973	ADCY1,ADCY5,CACNA1F,KCNJ11,ABCC8
FoxO family signaling(N)	10.42	0.00523553	FASLG,SFN,YWHAB,YWHAG,YWHAQ
Signaling by NOTCH1(R)	8.33	0.00526473	PSENEN,MAML1,CCNC,CNTN1,APH1B,DNER
Lissencephaly gene (LIS1) in neuronal migration and development(N)	14.29	0.00536233	LRPAP1,PAFAH1B2,VLDLR,CALM1
fc epsilon receptor i signaling in mast cells(B)	14.29	0.00536233	MAPK1,JUN,MAP2K1,MAP2K4
p73 transcription factor network(N)	8.22	0.00564643	SERPINE1,PLK3,IL1RAP,YAP1,CDK6,SFN
S1P3 pathway(N)	12	0.00593769	GNA13,GNAZ,CXCR4
ÌÙ-arrestins in gpcr desensitization(B)	12	0.00593769	F2,P2RY2,CXCR4
alpha-Linolenic acid metabolism(K)	12	0.00593769	PLA2G4F,PLA2G4C,PLA2G4B
Alcoholism(K)	3.89	0.00602844	ADCY5,GRIN3B,ADORA2B,GNB2,GNB1,GNB5,GNG12
Osteopontin-mediated events(N)	13.79	0.00609616	MAPK1,JUN,MAPK3,PLAU
Thromboxane A2 receptor signaling(N)	7.41	0.00611021	GNA13,TBXA2R,GNB1,GNB5
Osteoclast differentiation(K)	6.06	0.00626705	IL1B,MAPK1,JUN,MAPK3,MAP2K1,FOSL1,TNF,NFATC2
Costimulation by the CD28 family(R)	8.11	0.00640325	CD3G,GRAP2,HLA-DRB1,RAC1,VAV1,CD247
Senescence-Associated Secretory Phenotype (SASP)(R)	8	0.00647322	CDKN2A,MAPK1,JUN,MAPK3,CDK6,CEBPB
Progesterone-mediated oocyte maturation(K)	5.81	0.00653029	HSP90AB1,PIK3CD,IGF1R,PIK3R1,IGF1
Alpha-synuclein signaling(N)	13.33	0.00689755	SNCA,UCHL1,TOR1A,KLK6
Oncogene Induced Senescence(R)	13.33	0.00689755	CDKN2A,MAPK1,MAPK3,CDK6
Ephrin B reverse signaling(N)	12.5	0.00705386	LYN,YES1,PIK3R1
Endometrial cancer(K)	7.69	0.00710992	HRAS,EGFR,PIK3CD,PIK3R1
Signaling by NOTCH2(R)	12.5	0.00715642	PSENEN,MAML1,CNTN1,APH1B
TGF-beta signaling pathway(P)	7.5	0.00715642	MAPK1,JUN,MAPK3,FOXH1,SMAD5,FOSL1
Hematopoietic cell lineage(K)	5.68	0.00721487	IL9R,IL6R,CSF2,KIT,IL2RA
role of ÌÙ-arrestins in the activation and targeting of map kinases(B)	11.11	0.00737529	F2,P2RY2,CXCR4
Gap junction(K)	5.62	0.00757624	HRAS,PDGFB,PDGFC,PLCB2,EGFR
Endothelin signaling pathway(P)	9.09	0.00758036	MAPK1,MAPK3,MAP2K1,PRKCZ,ITPR1
FAS signaling pathway(P)	12.12	0.00779126	FADD,JUN,MAP2K4,FASLG
Trk receptor signaling mediated by the MAPK pathway(N)	12.12	0.00779126	MAPK1,MAPK3,MAP2K1,MAP2K3
HIV-1 Nef: Negative effector of Fas and TNF-alpha(N)	12.12	0.00779126	FADD,TRADD,FASLG,TNF
Glypican 1 network(N)	12	0.00791692	NRG1,LYN,YES1
Rheumatoid arthritis(K)	5.56	0.0079507	IL15,ANGPT1,CSF2,IL23A,CTLA4
IL2-mediated signaling events(N)	7.41	0.00814694	HRAS,STAT5A,PIK3R1,IL2RA
Thromboxane A2 receptor signaling(N)	7.41	0.00814694	PLCB2,EGFR,LYN,YES1
IL8- and CXCR1-mediated signaling events(N)	10.71	0.00816787	CXCR1,GNB1,PIK3R6
Non-small cell lung cancer(K)	8.93	0.00819218	CDKN2A,MAPK1,MAPK3,MAP2K1,CDK6
Nectin adhesion pathway(N)	13.33	0.0082184	IQGAP1,RAC1,CDH1,CRK
beta-catenin independent WNT signaling(R)	4.23	0.00842324	DVL3,PDE6G,GNB2,GNB1,GNB5,GNG12
Measles(K)	4.48	0.00843865	STAT5A,IFNGR2,PIK3CD,PIK3R1,IL2RA,JAK2
Interleukin signaling pathway(P)	7.27	0.00870274	STAT5A,IL15,IL23A,IL2RA
Linoleic acid metabolism(K)	10.34	0.00901109	PLA2G4F,PLA2G4C,PLA2G4B
Signaling by Robo receptor(R)	12.5	0.00910384	PFN1,RAC1,CAP1,SRGAP3
Non-small cell lung cancer(K)	7.14	0.00928418	HRAS,EGFR,PIK3CD,PIK3R1
Neurotransmitter Receptor Binding And Downstream Transmission In The Postsynaptic Cell(R)	4.38	0.00941577	HRAS,CHRNA6,PLCB2,GRIP2,GRIA3,CHRNB4
Class I PI3K signaling events mediated by Akt(N)	11.43	0.0096236	SFN,YWHAB,YWHAG,YWHAQ
a6b1 and a6b4 Integrin signaling(N)	11.43	0.0096236	SFN,YWHAB,YWHAG,YWHAQ
IL23-mediated signaling events(N)	11.43	0.0096236	IL1B,IL17F,NOS2,TNF
CXCR3-mediated signaling events(N)	11.43	0.0096236	MAPK1,MAPK3,MAP2K1,MAP2K3
Signaling by ERBB4(R)	5.44	0.00974961	PSENEN,MAPK1,MAPK3,AKT1S1,MAP2K1,YAP1,APH1B,YWHAB
Alpha-synuclein signaling(N)	10	0.00990596	PLCB2,LYN,YES1
Cell surface interactions at the vascular wall(R)	5.26	0.00990596	HRAS,ANGPT1,LYN,YES1,PIK3R1
Insulin signaling pathway(K)	4.26	0.00990596	HRAS,SHC3,INSR,PIK3CD,PIK3R1,CBLC
Chemokine signaling pathway(K)	3.7	0.00990596	HRAS,SHC3,PLCB2,LYN,PIK3CD,PIK3R1,JAK2
Salmonella infection(K)	6.98	0.0102322	IL1B,MAPK1,JUN,MAPK3,NOS2,PYCARD
Iron uptake and transport(R)	11.11	0.0102524	ATP6V0D1,ATP6V1D,ATP6V1F,TCIRG1
ErbB2/ErbB3 signaling events(N)	10.81	0.0102524	MAPK1,JUN,MAPK3,MAP2K1
Bladder cancer(K)	10.53	0.0102524	CDKN2A,MAPK1,MAPK3,MAP2K1
EPHB forward signaling(N)	10.53	0.0102524	MAP4K4,MAPK1,MAPK3,MAP2K1
Intrinsic Pathway for Apoptosis(R)	10.53	0.0102524	SFN,YWHAB,YWHAG,YWHAQ
mechanism of gene regulation by peroxisome proliferators via ppara(B)	10.53	0.0102524	MAPK1,JUN,MAPK3,TNF
Neurotrophic factor-mediated Trk receptor signaling(N)	8.33	0.0102524	MAPK1,MAPK3,NGF,MAP2K1,PRKCZ
Regulation of retinoblastoma protein(N)	8.06	0.0102524	CDKN2A,JUN,E2F4,CDK6,CEBPB
NCAM signaling for neurite out-growth(R)	7.94	0.0102524	MAPK1,MAPK3,MAP2K1,PRNP,YWHAB
Ras Pathway(P)	7.94	0.0102524	MAPK1,JUN,MAPK3,MAP2K1,MAP2K3
Signaling events mediated by VEGFR1 and VEGFR2(N)	7.94	0.0102524	MAPK1,MAPK3,MAP2K1,MAP2K3,CALM1
ErbB signaling pathway(K)	6.82	0.0102524	EIF4EBP1,MAPK1,JUN,MAPK3,MAP2K1,MAP2K4
NF-kappa B signaling pathway(K)	6.59	0.0102524	CSNK2A2,IL1B,TRADD,PLAU,IRAK1,TNF
Toxoplasmosis(K)	5.88	0.0102524	CIITA,MAPK1,MAPK3,MAP2K3,NOS2,IRAK1,TNF
Ras Pathway(P)	6.35	0.0105912	HRAS,PIK3C3,RALB,PIK3CD
Mitotic Prometaphase(R)	5.56	0.0107104	PPP2R5C,RANGAP1,SEC13,MAD1L1,PPP2R1B,CENPT
a6b1 and a6b4 Integrin signaling(N)	11.43	0.0108003	ITGB1,RAC1,ITGA6,CDH1
Regulation of p38-alpha and p38-beta(N)	9.68	0.0108535	RALB,LYN,YES1
roles of ÌÙ arrestin dependent recruitment of src kinases in gpcr signaling(B)	9.68	0.0108535	F2,P2RY2,CXCR4
Viral myocarditis(K)	8.47	0.0108573	ACTG1,HLA-G,HLA-DRB1,RAC1,ACTB
Arachidonic acid metabolism(K)	6.25	0.0111968	PTGS1,PLA2G4F,PLA2G4C,PLA2G4B
Senescence-Associated Secretory Phenotype (SASP)(R)	6.67	0.0114935	CDC16,RPS27A,CDC26,UBE2E1,UBC
Hematopoietic cell lineage(K)	6.82	0.0115227	CD3G,HLA-DRB1,ITGAM,ITGA6,GP1BB,GP1BA
BCR signaling pathway(N)	7.69	0.0115724	MAPK1,JUN,MAPK3,MAP2K1,CALM1
Syndecan-4-mediated signaling events(N)	9.38	0.0118546	F2,SDCBP,CXCR4
HIF-1-alpha transcription factor network(N)	7.58	0.0123361	SERPINE1,SLC2A1,JUN,ALDOA,NOS2
Renal cell carcinoma(K)	7.58	0.0123361	SLC2A1,MAPK1,JUN,MAPK3,MAP2K1
Inflammatory bowel disease (IBD)(K)	7.58	0.0123361	IL1B,JUN,IL17F,TNF,MAF
Pancreatic cancer(K)	7.58	0.0123361	CDKN2A,MAPK1,MAPK3,MAP2K1,CDK6
Renal cell carcinoma(K)	6.06	0.0124778	HRAS,PDGFB,PIK3CD,PIK3R1
Pancreatic cancer(K)	6.06	0.0124778	RALB,EGFR,PIK3CD,PIK3R1
Fat digestion and absorption(K)	9.76	0.0126435	GOT2,CD36,PLA2G2D,PLA2G12A
BMP receptor signaling(N)	9.76	0.0126435	SOSTDC1,MAPK1,SMAD5,RGMA
rac1 cell motility signaling pathway(B)	10.81	0.0131919	PLD2,CDK5R1,RAC1,VAV1
Amoebiasis(K)	4.59	0.0134459	RAB5C,PLCB2,PIK3CD,CSF2,PIK3R1
Ether lipid metabolism(K)	9.52	0.0137564	PLA2G2D,PAFAH2,PLA2G12A,PAFAH1B2
Transport of inorganic cations/anions and amino acids/oligopeptides(R)	9.52	0.0137564	SLC7A5,SLC7A7,SLC3A2,SLC7A11
Interleukin-2 signaling(R)	9.52	0.0137564	MAPK1,MAPK3,MAP2K1,YWHAB
Epithelial cell signaling in Helicobacter pylori infection(K)	5.88	0.0138546	EGFR,ADAM10,LYN,HBEGF
a6b1 and a6b4 Integrin signaling(N)	8.57	0.0151882	HRAS,EGFR,PIK3R1
Signaling by TGF-beta Receptor Complex(R)	7.14	0.0157535	SERPINE1,PPP1CB,E2F4,CCNC,PRKCZ
erk1/erk2 mapk signaling pathway(B)	13.64	0.0157899	MAPK1,NGF,MAP2K1
igf-1 signaling pathway(B)	13.64	0.0157899	MAPK1,JUN,MAP2K1
Estrogen signaling pathway(K)	6	0.0158792	MAPK1,JUN,MAPK3,MAP2K1,ITPR1,CALM1
Validated transcriptional targets of deltaNp63 isoforms(N)	9.09	0.0161763	CDKN2A,YAP1,TOP2A,SFN
Type I diabetes mellitus(K)	9.09	0.0161763	IL1B,CPE,FASLG,TNF
Trk receptor signaling mediated by PI3K and PLC-gamma(N)	8.33	0.0164122	HRAS,STAT5A,PIK3R1
Plasma membrane estrogen receptor signaling(N)	7.14	0.0166605	GNA13,GNAZ,GNB1
Ether lipid metabolism(K)	7.14	0.0166605	PLA2G4F,PLA2G4C,PLA2G4B
Platelet homeostasis(R)	5.41	0.0166605	GNB2,GNB1,GNB5,GNG12
CXCR4-mediated signaling events(N)	5.06	0.0166605	GNA13,GNAZ,CXCR4,GNB1
Melanoma(K)	7.04	0.0167029	CDKN2A,MAPK1,MAPK3,MAP2K1,CDK6
B cell receptor signaling pathway(K)	5.56	0.0169076	HRAS,LYN,PIK3CD,PIK3R1
RhoA signaling pathway(N)	8.89	0.0174865	JUN,MAP2K3,MAP2K4,PRKCZ
Pre-NOTCH Expression and Processing(R)	8.89	0.0174865	JUN,LFNG,MAML1,NOTCH3
B cell receptor signaling pathway(K)	6.94	0.017692	MAPK1,JUN,MAPK3,MAP2K1,NFATC2
ErbB2/ErbB3 signaling events(N)	8.11	0.0176939	HRAS,NRG1,JAK2
Adherens junction(K)	5.48	0.0177356	INSR,EGFR,IGF1R,YES1
Regulation of Cholesterol Biosynthesis by SREBP (SREBF)(R)	8	0.0184887	INSIG2,HMGCS1,SEC23A,SQLE
Progesterone-mediated oocyte maturation(K)	5.81	0.0184887	CDC16,MAD2L2,CDC26,MAD1L1,CPEB1
Beta2 adrenergic receptor signaling pathway(P)	14.29	0.0185237	VAMP1,STX3,SNAP29
Oxytocin receptor mediated signaling pathway(P)	14.29	0.0185237	VAMP1,STX3,SNAP29
Beta3 adrenergic receptor signaling pathway(P)	14.29	0.0185237	VAMP1,STX3,SNAP29
Urokinase-type plasminogen activator (uPA) and uPAR-mediated signaling(N)	9.52	0.0185237	ITGB1,ITGAM,RAC1,CRK
Stabilization and expansion of the E-cadherin adherens junction(N)	9.52	0.0185237	ARF6,STX4,CDH1,EXOC3
Costimulation by the CD28 family(R)	5.41	0.0185902	LYN,YES1,PIK3R1,CTLA4
Chronic myeloid leukemia(K)	6.85	0.0187217	CDKN2A,MAPK1,MAPK3,MAP2K1,CDK6
FGF signaling pathway(N)	8.7	0.0188656	MAPK1,JUN,MAPK3,PLAU
Systemic lupus erythematosus(K)	5.19	0.0188688	C4A,H2AFJ,HLA-DRB1,H3F3B,H3F3C,HIST2H2AB,HIST3H2A
FOXA2 and FOXA3 transcription factor networks(N)	6.82	0.01889	F2,KCNJ11,ABCC8
Dopaminergic synapse(K)	3.82	0.0190237	ADCY5,GNB2,GNB1,GNB5,GNG12
Class I PI3K signaling events(N)	7.89	0.0190339	HRAS,LYN,YES1
T cell receptor signaling pathway(K)	5.77	0.0190995	MAPK1,JUN,MAPK3,MAP2K1,TNF,NFATC2
Toxoplasmosis(K)	4.2	0.01933	IFNGR2,PIK3CD,IL10RB,PIK3R1,JAK2
Regulation of Hypoxia-inducible Factor (HIF) by Oxygen(R)	12	0.0198329	RPS27A,UBC,HIF3A
Signaling events regulated by Ret tyrosine kinase(N)	7.69	0.020067	HRAS,DOK4,PIK3R1
Stabilization and expansion of the E-cadherin adherens junction(N)	7.14	0.020067	EGFR,IGF1R,IGF1
Carbohydrate digestion and absorption(K)	6.67	0.020067	PLCB2,PIK3CD,PIK3R1
Insulin Pathway(N)	6.67	0.020067	HRAS,INSR,PIK3R1
Bacterial invasion of epithelial cells(K)	5.26	0.020067	SHC3,PIK3CD,PIK3R1,CBLC
Signaling events mediated by Hepatocyte Growth Factor Receptor (c-Met)(N)	5	0.020067	HRAS,SH3GL2,PIK3R1,HGS
T cell activation(P)	4.94	0.020067	HRAS,PIK3C3,PIK3CD,PIK3R1
Tuberculosis(K)	3.37	0.020067	RAB5C,PIK3C3,IFNGR2,IL23A,IL10RB,JAK2
Visual phototransduction(R)	4.65	0.0206994	CNGA1,PDE6G,GNB1,GNB5
Calcineurin-regulated NFAT-dependent transcription in lymphocytes(N)	6.52	0.0212857	CSF2,IL2RA,CTLA4
Type II diabetes mellitus(K)	8.33	0.0218367	MAPK1,MAPK3,PRKCZ,TNF
Adherens junction(K)	6.85	0.0223453	IQGAP1,ACTG1,RAC1,CDH1,ACTB
Nongenotropic Androgen signaling(N)	12	0.0223929	MAPK1,MAPK3,MAP2K1
Nephrin/Neph1 signaling in the kidney podocyte(N)	12	0.0223929	JUN,MAP2K4,PRKCZ
VEGFR3 signaling in lymphatic endothelium(N)	12	0.0223929	MAPK1,MAPK3,MAP2K4
IL6-mediated signaling events(N)	6.38	0.0225466	IL6R,PIK3R1,JAK2
Carbon metabolism(K)	5.38	0.0225785	OGDH,TPI1,CPS1,OGDHL,DLST
Toll-Like Receptors Cascades(R)	4.48	0.0225785	RPS27A,UBE2V1,PPP2R1B,UBC,BIRC3,BIRC2
Gap junction(K)	4.49	0.0232257	ADCY1,ADCY5,GRM1,HTR2B
Regulation of RhoA activity(N)	8.7	0.0237666	ARHGDIG,VAV1,MCF2L,MCF2
5HT4 type receptor mediated signaling pathway(P)	13.04	0.02383	VAMP1,STX3,SNAP29
Signaling events mediated by PRL(N)	13.04	0.02383	ITGB1,RAC1,PTP4A1
Type II diabetes mellitus(K)	6.25	0.0238498	INSR,PIK3CD,PIK3R1
Alpha9 beta1 integrin signaling events(N)	12.5	0.0239736	ITGB1,RAC1,SPP1
Insulin Processing(R)	12	0.0239736	STX1A,MYO5A,EXOC3
Cortocotropin releasing factor receptor signaling pathway(P)	12	0.0239736	VAMP1,STX3,SNAP29
Posttranslational regulation of adherens junction stability and dissassembly(N)	8.33	0.0239736	IQGAP1,ARF6,RAC1,CDH1
t cell receptor signaling pathway(B)	8.16	0.0239736	CD3G,HLA-DRB1,RAC1,VAV1
Membrane Trafficking(R)	4.47	0.0239736	RALA,MYH3,RAB10,MYH7B,RAC1,STX4,MYO5A,EXOC3
ALK1 signaling events(N)	11.54	0.0249044	MAPK1,MAPK3,SMAD5
S1P2 pathway(N)	11.54	0.0249044	MAPK1,JUN,MAPK3
Fc gamma R-mediated phagocytosis(K)	4.4	0.0250155	PIP5K1B,LYN,PIK3CD,PIK3R1
Angiopoietin receptor Tie2-mediated signaling(N)	8	0.0253911	PLD2,ITGB1,RAC1,CRK
GnRH signaling pathway(K)	4.35	0.0259426	HRAS,PLCB2,EGFR,HBEGF
Angiopoietin receptor Tie2-mediated signaling(N)	6	0.0265841	STAT5A,ANGPT1,PIK3R1
Cocaine addiction(K)	6	0.0265841	ADCY5,GRIN3B,GRM2
TGF-beta signaling pathway(K)	6.25	0.0271362	MAPK1,MAPK3,SMAD5,E2F4,TNF
T cell activation(P)	6.17	0.0274408	CD3G,GRAP2,RAC1,VAV1,CD247
VEGFR1 specific signals(N)	11.11	0.0275752	MAPK1,MAPK3,CALM1
pdgf signaling pathway(B)	11.11	0.0275752	JUN,MAP2K1,MAP2K4
Ovarian steroidogenesis(K)	5.88	0.0280156	INSR,IGF1R,IGF1
Parkinson disease(P)	6.56	0.0292603	PSMA1,PSMA5,CCNE1,TH
Beta1 adrenergic receptor signaling pathway(P)	11.11	0.0295733	VAMP1,STX3,SNAP29
Response to elevated platelet cytosolic Ca2+(R)	6.1	0.0299526	SERPINE1,CD36,ALDOA,HSPA5,CALM1
ErbB4 signaling events(N)	10.71	0.0304072	MAPK1,MAPK3,YAP1
Thyroid cancer(K)	10.34	0.0307932	MAPK1,MAPK3,MAP2K1
Netrin-mediated signaling events(N)	9.38	0.0307932	MAPK1,MAPK3,MAP2K1
IL2-mediated signaling events(N)	7.41	0.0307932	MAPK1,JUN,MAPK3,MAP2K1
Vibrio cholerae infection(K)	7.41	0.0307932	ATP6V0D1,ATP6V1D,ATP6V1F,TCIRG1
Acute myeloid leukemia(K)	7.02	0.0307932	EIF4EBP1,MAPK1,MAPK3,MAP2K1
Long-term depression(K)	6.67	0.0307932	MAPK1,MAPK3,MAP2K1,ITPR1
IL12-mediated signaling events(N)	6.67	0.0307932	IL1B,MAP2K3,FASLG,NOS2
Signaling by FGFR(R)	4.55	0.0307932	MAPK1,MAPK3,AKT1S1,MAP2K1,YWHAB,ITPR1,CALM1
Signaling by ERBB2(R)	4.52	0.0307932	MAPK1,MAPK3,AKT1S1,MAP2K1,YWHAB,ITPR1,CALM1
TCR signaling in na&#xef;ve CD8+ T cells(N)	7.55	0.0310106	CD3G,GRAP2,VAV1,CD247
Signaling by NOTCH2(R)	9.38	0.0313631	RPS27A,MIB2,UBC
Metabolism of nucleotides(R)	6.25	0.0313631	CTPS1,IMPDH1,IMPDH2,APRT
Adrenergic signaling in cardiomyocytes(K)	4.03	0.0313631	PPP2R5C,PPP2R2D,CACNA2D1,TNNI3,CACNA2D4,PPP2R1B
VEGF signaling pathway(K)	6.56	0.0325086	MAPK1,MAPK3,MAP2K1,NFATC2
RAC1 signaling pathway(N)	5.56	0.0325696	STAT5A,PIP5K1B,PLCB2
Lissencephaly gene (LIS1) in neuronal migration and development(N)	10.71	0.0326389	IQGAP1,CDK5R1,RAC1
regulation of bad phosphorylation(B)	10	0.0333639	CSF2RB,IGF1
Sphingosine 1-phosphate (S1P) pathway(N)	10	0.0333639	GNA13,GNAZ
Canonical Wnt signaling pathway(N)	10	0.0333639	DVL3,LRP6
African trypanosomiasis(K)	8.82	0.0339137	IL1B,FASLG,TNF
angiotensin ii mediated activation of jnk pathway via pyk2 dependent signaling(B)	8.82	0.0339137	JUN,MAP2K1,MAP2K4
Inositol phosphate metabolism(R)	8.82	0.0339137	ITPKB,INPP5A,CALM1
Cadherin signaling pathway(P)	4	0.0341544	WNT10A,WNT8B,WNT7B,WNT7A
Endothelin signaling pathway(P)	5.45	0.0341745	PIK3C3,PLCB2,PIK3CD
Glycerophospholipid biosynthesis(R)	5.45	0.0341745	CDIPT,AGPAT4,CDS1
Glycerophospholipid biosynthesis(R)	5.45	0.0341745	PLA2G4F,PLA2G4C,PLA2G4B
Colorectal cancer(K)	6.45	0.0342828	MAPK1,JUN,MAPK3,MAP2K1
Endothelins(N)	6.45	0.0342828	MAPK1,JUN,MAPK3,MAP2K1
Signaling events mediated by focal adhesion kinase(N)	6.45	0.0342828	MAPK1,JUN,MAP2K1,MAP2K4
Hippo signaling pathway(K)	3.25	0.0359058	WNT10A,DVL3,WNT8B,WNT7B,WNT7A
IL4-mediated signaling events(N)	6.35	0.0361164	PARP14,EGR2,HMGA1,CEBPB
Synaptic vesicle cycle(K)	6.35	0.0361164	ATP6V0D1,ATP6V1D,ATP6V1F,TCIRG1
E-cadherin signaling in keratinocytes(N)	9.52	0.0365531	EGFR,PIK3R1
regulation of ck1/cdk5 by type 1 glutamate receptors(B)	9.52	0.0365531	ADCY1,GRM1
Protein digestion and absorption(K)	5.68	0.0383479	COL22A1,PRSS1,COL2A1,COL9A1,COL9A3
DAP12 interactions(R)	4.09	0.0383784	MAPK1,MAPK3,AKT1S1,MAP2K1,YWHAB,ITPR1,CALM1
Signaling by EGFR(R)	4.09	0.0383784	MAPK1,MAPK3,AKT1S1,MAP2K1,YWHAB,ITPR1,CALM1
Chagas disease (American trypanosomiasis)(K)	3.85	0.0388057	PLCB2,IFNGR2,PIK3CD,PIK3R1
IL12 signaling mediated by STAT4(N)	10	0.0393133	CD3G,HLA-DRB1,CD247
igf-1 signaling pathway(B)	9.09	0.0398658	IGF1R,IGF1
B cell activation(P)	5.08	0.0410314	HRAS,LYN,PIK3CD
Natural killer cell mediated cytotoxicity(K)	4.44	0.0412139	MAPK1,MAPK3,MAP2K1,FASLG,TNF,NFATC2
GMCSF-mediated signaling events(N)	8.11	0.0422532	MAPK1,MAPK3,MAP2K1
IL12-mediated signaling events(N)	5	0.0428552	STAT5A,IL2RA,JAK2
mTOR signaling pathway(K)	5	0.0428552	PIK3CD,PIK3R1,IGF1
GPVI-mediated activation cascade(R)	9.68	0.0429263	RAC1,VAV1,RHOB
Signaling by PDGF(R)	3.98	0.0440581	MAPK1,MAPK3,AKT1S1,MAP2K1,YWHAB,ITPR1,CALM1
Signaling by NOTCH1(R)	5.56	0.0445806	RPS27A,SKP1,MIB2,UBC
VEGF signaling pathway(K)	4.92	0.044723	HRAS,PIK3CD,PIK3R1
VEGF signaling pathway(K)	4.92	0.044723	PLA2G4F,PLA2G4C,PLA2G4B
Noncanonical Wnt signaling pathway(N)	9.38	0.046105	DAAM1,RAC1,FLNA
Formation of Fibrin Clot (Clotting Cascade)(R)	9.38	0.046105	F12,GP1BB,GP1BA
Ras Pathway(P)	6.35	0.046105	RALA,PLD2,RAC1,RHOB
TCR signaling(R)	6.15	0.046105	CD3G,GRAP2,HLA-DRB1,CD247
Signaling by PDGF(R)	3.98	0.046105	SPP1,VAV1,PRKAR1B,COL9A1,COL9A3,THBS4,CRK
E2F transcription factor network(N)	5.88	0.0461944	CDKN2A,SERPINE1,PLAU,E2F4
p53 signaling pathway(K)	5.88	0.0461944	CDKN2A,SERPINE1,CDK6,SFN
TNF signaling pathway(K)	3.64	0.0464874	IL15,PIK3CD,CSF2,PIK3R1
Fc-epsilon receptor I signaling in mast cells(N)	4.84	0.0466347	HRAS,LYN,PIK3R1
Endothelins(N)	4.84	0.0466347	HRAS,PLCB2,JAK2
Signaling events mediated by focal adhesion kinase(N)	4.84	0.0466347	SH3GL1,YES1,PIK3R1
Endothelins(N)	4.84	0.0466347	ADCY1,ADCY5,GNAZ
p53 pathway feedback loops 2(P)	8.33	0.0468517	HRAS,TPTE
role of erk5 in neuronal survival pathway(B)	8.33	0.0468517	BDNF,NTF3
Mitotic G2-G2/M phases(R)	4.31	0.0483369	AURKA,RPS27A,SKP1,PPP2R1B,UBC
Aldosterone-regulated sodium reabsorption(K)	7.69	0.0483814	MAPK1,MAPK3,SFN
Signaling events regulated by Ret tyrosine kinase(N)	7.69	0.0483814	MAPK1,JUN,MAPK3
NCAM signaling for neurite out-growth(R)	4.76	0.0485903	HRAS,ARTN,NCAM1
IL4-mediated signaling events(N)	4.76	0.0485903	STAT5A,PIK3R1,JAK2
Interferon gamma signaling(R)	4.76	0.0485903	IFNGR2,NCAM1,JAK2
(B) BioCarta, (K) KEGG Pathway, (N) NCI-Nature Curated Data, (P) pantherdb, (R) Reactome * Percentage of differentially expressed genes of all genes in a pathway FDR: False discovery rate
