# Supplementary material for: A prognostic mRNA expression signature of four 16q24.3 genes in radio(chemo)therapy‐treated head and neck squamous cell carcinoma (HNSCC)
Source: Mol Oncol. 2018 Oct 26;12(12):2085–101. doi: 10.1002/1878-0261.12388 (PMC6275282; doi:10.1002/1878-0261.12388)
Supplement: Supplementary file 13 — Table S10. Significant results of the sigaR cis‐test. [file MOL2-12-2085-s013.xls]

## Sheet: sigaR_res_tab_cis_01_121017.txt
SI Table 10: Significant results of the sigaR cis-test
Gene	Chromosome	Start	End	geneId	comparison	av.prob1	av.prob2	effectSize	R2	p.value	adjP.value
FADD	11	70049269	70053496	13648	2	0.5471	0.4326	110.441	0.6045	9.999e-05	0.000472543
SEH1L	18	12947132	12987535	20049	2	0.8116	0.1882	27.3756	0.521	9.999e-05	0.000472543
CTTN	11	70244510	70282690	13651	2	0.557	0.4224	487.622	0.497	9.999e-05	0.000472543
LAMTOR1	11	71796941	71814433	13676	2	0.7199	0.2229	139.323	0.4937	9.999e-05	0.000472543
RELA	11	65421067	65430565	13535	2	0.7652	0.2098	41.7847	0.4936	9.999e-05	0.000472543
TESK1	9	35605367	35610038	10863	2	0.6988	0.2067	30.4514	0.4896	9.999e-05	0.000472543
DYRK1B	19	40315990	40324841	21191	2	0.8941	0.1049	19.2038	0.4882	9.999e-05	0.000472543
METTL4	18	2537524	2571508	19988	2	0.7961	0.2033	9.2779	0.4879	9.999e-05	0.000472543
VCP	9	35056061	35073246	10852	2	0.6988	0.2067	208.972	0.4866	9.999e-05	0.000472543
GNB2	7	100271154	100276797	9338	2	0.7279	0.2543	188.871	0.4844	9.999e-05	0.000472543
MARK3	14	103851729	103970168	16818	2	0.7708	0.1863	47.766	0.4808	9.999e-05	0.000472543
TRIP6	7	100464760	100471076	9345	2	0.7332	0.2487	73.9658	0.4767	9.999e-05	0.000472543
TBRG4	7	45139699	45151646	8946	2	0.664	0.3283	36.5521	0.4758	9.999e-05	0.000472543
SLC12A9	7	100424442	100464631	9344	2	0.7332	0.2487	12.3589	0.4718	9.999e-05	0.000472543
DCAF12	9	34086385	34127397	10825	2	0.7072	0.1965	29.9288	0.4674	9.999e-05	0.000472543
PIGO	9	35088685	35096591	10854	2	0.6988	0.2067	17.2924	0.4659	9.999e-05	0.000472543
PSMG2	18	12658737	12725739	20046	2	0.8116	0.1882	60.0375	0.4651	9.999e-05	0.000472543
PET117	20	18118517	18123813	22032	2	0.6199	0.3801	6.5765	0.4639	9.999e-05	0.000472543
RNMT	18	13726659	13764557	20053	2	0.8116	0.1882	13.298	0.4616	9.999e-05	0.000472543
PPFIA1	11	70116806	70230509	13649	2	0.547	0.4326	88.8848	0.4531	9.999e-05	0.000472543
UBAP2	9	33921691	34048947	10823	2	0.7072	0.1965	25.9586	0.4526	9.999e-05	0.000472543
ARFGAP2	11	47185848	47198676	13085	2	0.8626	0.1068	49.4891	0.4494	9.999e-05	0.000472543
KLC2	11	66024765	66035331	13560	2	0.7552	0.22	24.4324	0.4485	9.999e-05	0.000472543
NDC80	18	2571510	2616634	19989	2	0.7961	0.2033	24.1721	0.4459	9.999e-05	0.000472543
NGDN	14	23938897	23979071	16247	2	0.7806	0.1912	30.7443	0.4453	9.999e-05	0.000472543
DYNC1H1	14	102430865	102517129	16797	2	0.7645	0.1862	134.622	0.4416	9.999e-05	0.000472543
ASH2L	8	37962760	38001594	10086	2	0.6738	0.2652	23.4321	0.437	9.999e-05	0.000472543
NSUN2	5	6599352	6633404	6450	2	0.5153	0.4846	30.8782	0.435	9.999e-05	0.000472543
AHNAK2	14	105403581	105444694	16844	2	0.7708	0.1863	136.356	0.4334	9.999e-05	0.000472543
UBE2R2	9	33817565	33920402	10822	2	0.7179	0.1863	29.8024	0.4333	9.999e-05	0.000472543
ANGEL1	14	77253588	77292589	16652	2	0.7614	0.2085	6.7275	0.4326	9.999e-05	0.000472543
SMURF1	7	98625061	98741723	9274	2	0.728	0.2541	13.5193	0.4321	9.999e-05	0.000472543
PSMC1	14	90722839	90738968	16706	2	0.7739	0.1833	104.882	0.4315	9.999e-05	0.000472543
BRF2	8	37700786	37707422	10081	2	0.6738	0.2652	10.4602	0.4302	9.999e-05	0.000472543
CINP	14	102808956	102829253	16802	2	0.7645	0.1862	26.1521	0.4277	9.999e-05	0.000472543
FAM86C1	11	71498556	71512282	13666	2	0.6625	0.2842	13.2961	0.4255	9.999e-05	0.000472543
TBC1D20	20	416124	443197	21890	2	0.6358	0.3642	8.444	0.4254	9.999e-05	0.000472543
ATG13	11	46638826	46696368	13078	2	0.8627	0.1068	47.1419	0.424	9.999e-05	0.000472543
AP4S1	14	31494312	31562818	16312	2	0.7947	0.17	5.4773	0.4235	9.999e-05	0.000472543
CLPB	11	72003469	72145692	13684	2	0.7203	0.2127	15.8284	0.423	9.999e-05	0.000472543
SIGMAR1	9	34634719	34637806	10840	2	0.6988	0.2067	71.5515	0.4214	9.999e-05	0.000472543
HARBI1	11	46624411	46639459	13077	2	0.8627	0.1068	3.2159	0.4199	9.999e-05	0.000472543
RIOK1	6	7389729	7418270	7519	2	0.8335	0.1301	22.3004	0.4192	9.999e-05	0.000472543
OXA1L	14	23235731	23241007	16218	2	0.7801	0.1917	50.3085	0.419	9.999e-05	0.000472543
CALM1	14	90862846	90874605	16709	2	0.7739	0.1833	245.531	0.418	9.999e-05	0.000472543
RPL36AL	14	50085237	50087403	16391	2	0.7787	0.1946	151.012	0.4172	9.999e-05	0.000472543
ZNF622	5	16451628	16465901	6484	2	0.5184	0.4816	16.9147	0.4172	9.999e-05	0.000472543
DNAJC2	7	102952921	102985320	9391	2	0.7305	0.241	18.621	0.4163	9.999e-05	0.000472543
FBXO25	8	356428	421225	9789	1	0.3108	0.5513	7.9254	0.4156	9.999e-05	0.000472543
GRHPR	9	37422663	37436987	10901	2	0.7227	0.1762	66.0104	0.4154	9.999e-05	0.000472543
RAB1B	11	66036004	66044963	13561	2	0.7552	0.22	158.549	0.4139	9.999e-05	0.000472543
STOML2	9	35099888	35103154	10855	2	0.6988	0.2067	114.167	0.4136	9.999e-05	0.000472543
PDCD6	5	271736	353971	6419	2	0.5072	0.4927	89.9395	0.4107	9.999e-05	0.000472543
RPS6KA4	11	64126620	64139687	13488	2	0.7999	0.1748	64.8909	0.4106	9.999e-05	0.000472543
KIAA0368	9	114122972	114247025	11266	2	0.7409	0.2548	17.2933	0.4087	9.999e-05	0.000472543
ZNF780B	19	40534167	40562116	21196	2	0.8941	0.1049	5.6237	0.4082	9.999e-05	0.000472543
RBCK1	20	388142	411610	21889	2	0.6358	0.3642	38.5409	0.4081	9.999e-05	0.000472543
THOC1	18	214520	268050	19979	2	0.808	0.1914	18.872	0.4081	9.999e-05	0.000472543
AFG3L2	18	12328943	12377313	20044	2	0.8116	0.1882	32.4065	0.4073	9.999e-05	0.000472543
ZNF394	7	99084142	99097947	9286	2	0.7279	0.2543	8.9009	0.4073	9.999e-05	0.000472543
SNAP29	22	21213271	21245506	22990	2	0.7975	0.2021	20.4254	0.4073	9.999e-05	0.000472543
NOL7	6	13615559	13632971	7558	2	0.8367	0.1264	31.195	0.4071	9.999e-05	0.000472543
MTX2	2	177134123	177202753	3577	2	0.8417	0.1445	32.9181	0.4069	9.999e-05	0.000472543
CLTA	9	36190853	36304778	10894	2	0.7039	0.1977	218.006	0.4062	9.999e-05	0.000472543
TM9SF4	20	30697309	30755061	22136	2	0.5928	0.4072	26.2256	0.4057	9.999e-05	0.000472543
PSMB5	14	23485752	23504439	16229	2	0.7801	0.1917	101.711	0.4042	9.999e-05	0.000472543
PDAP1	7	98989671	99006452	9279	2	0.7279	0.2543	94.1142	0.4034	9.999e-05	0.000472543
NUMA1	11	71713910	71791739	13674	2	0.7104	0.2332	83.0166	0.4031	9.999e-05	0.000472543
BAG4	8	38034051	38070819	10089	2	0.6738	0.2652	11.1612	0.4023	9.999e-05	0.000472543
PAK4	19	39616410	39673456	21159	2	0.8941	0.1049	58.6333	0.4022	9.999e-05	0.000472543
MRPL10	17	45900638	45908900	19548	2	0.8614	0.1368	22.6412	0.4021	9.999e-05	0.000472543
ANO1	11	69924408	70035634	13647	2	0.5471	0.4326	274.149	0.4019	9.999e-05	0.000472543
DTNBP1	6	15523032	15663289	7565	2	0.8367	0.1264	14.8196	0.4013	9.999e-05	0.000472543
IPO4	14	24649425	24658170	16267	2	0.7904	0.1801	26.0214	0.4011	9.999e-05	0.000472543
RANBP9	6	13621730	13711796	7559	2	0.8367	0.1264	21.2736	0.4009	9.999e-05	0.000472543
MOSPD3	7	100209725	100213007	9335	2	0.7279	0.2543	13.1701	0.4008	9.999e-05	0.000472543
CEP76	18	12661832	12702776	20047	2	0.8116	0.1882	7.3951	0.4007	9.999e-05	0.000472543
CHMP1A	16	89710839	89724253	18700	2	0.8203	0.159	56.1486	0.3985	9.999e-05	0.000472543
EXOSC3	9	37766975	37801434	10910	2	0.7227	0.1762	36.5606	0.3985	9.999e-05	0.000472543
NFX1	9	33290509	33371155	10804	2	0.7276	0.1765	22.3269	0.3984	9.999e-05	0.000472543
GMPR2	14	24701628	24708448	16274	2	0.7904	0.1801	29.3413	0.3969	9.999e-05	0.000472543
WDR89	14	64063757	64108579	16512	2	0.7442	0.2266	4.7519	0.3968	9.999e-05	0.000472543
OLA1	2	174937175	175113426	3554	2	0.8417	0.1445	122.508	0.396	9.999e-05	0.000472543
DNAAF2	14	50091892	50101948	16393	2	0.7787	0.1946	5.1382	0.3956	9.999e-05	0.000472543
TSC22D4	7	100060982	100076902	9328	2	0.7279	0.2543	18.2883	0.395	9.999e-05	0.000472543
CENPB	20	3764498	3767337	21951	2	0.6434	0.3567	27.3112	0.3949	9.999e-05	0.000472543
GATAD1	7	92076767	92088150	9225	2	0.7178	0.2589	8.9862	0.3949	9.999e-05	0.000472543
RNF121	11	71639747	71708643	13672	2	0.6906	0.2536	35.0391	0.3948	9.999e-05	0.000472543
FBXL20	17	37415384	37558776	19333	2	0.8736	0.1192	8.3016	0.3945	9.999e-05	0.000472543
MED10	5	6371994	6378707	6448	2	0.5132	0.4867	36.8893	0.3943	9.999e-05	0.000472543
AMBRA1	11	46417964	46615675	13076	2	0.8627	0.1068	10.7581	0.3938	9.999e-05	0.000472543
COPS6	7	99686577	99689823	9304	2	0.7279	0.2543	57.0751	0.3938	9.999e-05	0.000472543
EXOC3	5	443273	472052	6421	2	0.5072	0.4927	38.3706	0.3918	9.999e-05	0.000472543
CLPTM1L	5	1317859	1345214	6435	2	0.5132	0.4867	86.5962	0.3917	9.999e-05	0.000472543
DTD2	14	31915242	31926716	16316	2	0.7947	0.17	17.4895	0.3905	9.999e-05	0.000472543
EIF2S1	14	67826714	67853233	16544	2	0.7588	0.2122	126.441	0.3885	9.999e-05	0.000472543
CEP192	18	12991361	13125051	20050	2	0.8116	0.1882	9.3717	0.3871	9.999e-05	0.000472543
ZC3H14	14	89029253	89079853	16695	2	0.7738	0.1846	23.4231	0.3865	9.999e-05	0.000472543
RNF216P1	7	5013619	5080306	8649	2	0.6134	0.3687	6.5292	0.3863	9.999e-05	0.000472543
SRP54	14	35451163	35498773	16330	2	0.7849	0.1799	21.4783	0.3846	9.999e-05	0.000472543
COPS7A	12	6832907	6841041	14257	2	0.7381	0.262	43.9845	0.3842	9.999e-05	0.000472543
SPSB2	12	6980099	6998522	14267	2	0.7381	0.262	8.0219	0.384	9.999e-05	0.000472543
TM9SF1	14	24658349	24682679	16268	2	0.7904	0.1801	33.1568	0.3839	9.999e-05	0.000472543
ZDHHC24	11	66288108	66313709	13574	2	0.7552	0.22	5.5939	0.3833	9.999e-05	0.000472543
METTL5	2	170666591	170681441	3526	2	0.8577	0.1284	38.9279	0.3824	9.999e-05	0.000472543
VAPA	18	9913999	9960018	20029	2	0.817	0.1828	139.682	0.3819	9.999e-05	0.000472543
KBTBD4	11	47593749	47600567	13099	2	0.8626	0.1068	12.3094	0.3816	9.999e-05	0.000472543
USP5	12	6961292	6975796	14265	2	0.7381	0.262	33.3609	0.3811	9.999e-05	0.000472543
DPP3	11	66247484	66277130	13572	2	0.7552	0.22	45.5014	0.3802	9.999e-05	0.000472543
WIPI2	7	5229819	5273457	8654	2	0.6134	0.3687	21.4105	0.3791	9.999e-05	0.000472543
ARMC10	7	102715328	102740205	9385	2	0.7305	0.241	31.0377	0.3789	9.999e-05	0.000472543
PPP1R35	7	100032905	100034188	9326	2	0.7279	0.2543	19.761	0.3783	9.999e-05	0.000472543
CPSF4	7	99036545	99054994	9283	2	0.7279	0.2543	18.947	0.3771	9.999e-05	0.000472543
MAP3K10	19	40697651	40721482	21199	2	0.8941	0.1049	15.4156	0.3768	9.999e-05	0.000472543
SLC35C2	20	44978167	44993043	22362	2	0.6689	0.331	21.5517	0.3768	9.999e-05	0.000472543
AKAP9	7	91570181	91739987	9219	2	0.7178	0.2589	7.845	0.3767	9.999e-05	0.000472543
NDUFV2	18	9102628	9134343	20020	2	0.8125	0.1873	123.749	0.3754	9.999e-05	0.000472543
GBA2	9	35736863	35749983	10872	2	0.6988	0.2067	24.4652	0.3752	9.999e-05	0.000472543
PHB2	12	7074490	7079988	14275	2	0.7381	0.262	125.974	0.3752	9.999e-05	0.000472543
ALG1L9P	11	71511587	71515686	13667	2	0.6625	0.2842	1.7484	0.375	9.999e-05	0.000472543
C9orf85	9	74526426	74600970	11009	2	0.7705	0.1952	6.0834	0.3747	9.999e-05	0.000472543
MRPS30	5	44809027	44820530	6591	2	0.6309	0.3691	19.4897	0.3737	9.999e-05	0.000472543
HOMEZ	14	23741666	23768656	16236	2	0.7801	0.1917	15.7877	0.3734	9.999e-05	0.000472543
URGCP	7	43915493	43966010	8919	2	0.664	0.3283	9.865	0.3733	9.999e-05	0.000472543
CORO1B	11	67205519	67211292	13603	2	0.756	0.218	75.6824	0.3729	9.999e-05	0.000472543
GLE1	9	131266979	131304567	11431	2	0.7351	0.2615	15.2587	0.3723	9.999e-05	0.000472543
MLF2	12	6857170	6876641	14258	2	0.7381	0.262	116.779	0.3718	9.999e-05	0.000472543
KIAA0391	14	35591052	35743271	16333	2	0.783	0.1821	19.3415	0.3715	9.999e-05	0.000472543
NAA30	14	57857262	57882635	16462	2	0.7789	0.1916	6.0041	0.3708	9.999e-05	0.000472543
SMU1	9	33041762	33076665	10799	2	0.7276	0.1765	13.7975	0.3702	9.999e-05	0.000472543
PRMT5	14	23389720	23398794	16225	2	0.7801	0.1917	51.5606	0.3702	9.999e-05	0.000472543
UBAP1	9	34179003	34252521	10827	2	0.6988	0.2067	47.7562	0.3701	9.999e-05	0.000472543
COG1	17	71189129	71204646	19785	2	0.8463	0.1532	9.4555	0.3692	9.999e-05	0.000472543
APTX	9	32972604	33025166	10796	2	0.7256	0.1784	31.0313	0.3664	9.999e-05	0.000472543
DLD	7	107531415	107572175	9425	2	0.7274	0.2345	33.53	0.3661	9.999e-05	0.000472543
CPSF2	14	92588281	92630755	16722	2	0.7739	0.1833	26.7095	0.3659	9.999e-05	0.000472543
TRMT6	20	5917881	5931182	21976	2	0.6419	0.3581	10.7727	0.3653	9.999e-05	0.000472543
ARFRP1	20	62329996	62339377	22521	2	0.6722	0.3277	20.9961	0.3653	9.999e-05	0.000472543
IDH3B	20	2639041	2644865	21923	2	0.6431	0.3569	41.9083	0.365	9.999e-05	0.000472543
TYMS	18	657604	673578	19983	2	0.786	0.2032	92.4119	0.365	9.999e-05	0.000472543
DUS1L	17	80015382	80023763	19954	2	0.8341	0.1655	65.168	0.3646	9.999e-05	0.000472543
SSB	2	170648443	170668574	3525	2	0.8577	0.1284	56.3361	0.3634	9.999e-05	0.000472543
STARD3	17	37793318	37819737	19338	2	0.8642	0.1294	53.2687	0.3634	9.999e-05	0.000472543
VIPAS39	14	77893018	77924295	16663	2	0.7614	0.2085	7.9479	0.3632	9.999e-05	0.000472543
MTCH2	11	47638867	47664175	13102	2	0.8626	0.1068	90.5494	0.3627	9.999e-05	0.000472543
ACOT8	20	44470360	44486045	22346	2	0.6761	0.3238	11.7938	0.3625	9.999e-05	0.000472543
GCC1	7	127220672	127233665	9500	2	0.7807	0.1407	6.7882	0.3624	9.999e-05	0.000472543
DHCR7	11	71139239	71163914	13653	2	0.6449	0.3133	124.822	0.3624	9.999e-05	0.000472543
MTRR	5	7851299	7906138	6455	2	0.5145	0.4855	12.2245	0.3622	9.999e-05	0.000472543
MCUR1	6	13786789	13814800	7560	2	0.8367	0.1264	12.5735	0.3618	9.999e-05	0.000472543
RALBP1	18	9475007	9538114	20023	2	0.8154	0.1844	40.6964	0.3616	9.999e-05	0.000472543
TWSG1	18	9334765	9402418	20022	2	0.8154	0.1844	23.1323	0.3615	9.999e-05	0.000472543
RAB12	18	8609443	8639379	20018	2	0.8125	0.1873	26.7581	0.3611	9.999e-05	0.000472543
ZGPAT	20	62338817	62367494	22522	2	0.6722	0.3277	12.4374	0.3606	9.999e-05	0.000472543
CCND1	11	69455855	69469242	13643	2	0.5702	0.4093	201.116	0.3602	9.999e-05	0.000472543
UCHL3	13	76123619	76180085	15806	2	0.7284	0.1792	55.7662	0.3589	9.999e-05	0.000472543
WHSC1L1	8	38127215	38239790	10091	2	0.6652	0.2754	27.6673	0.3586	9.999e-05	0.000472543
VTI1B	14	68113792	68141548	16550	2	0.7588	0.2122	60.2552	0.3583	9.999e-05	0.000472543
ARMC7	17	73106047	73126360	19819	2	0.8448	0.1547	9.5644	0.3572	9.999e-05	0.000472543
TRMT5	14	61438169	61448076	16499	2	0.7581	0.2153	8.3311	0.3572	9.999e-05	0.000472543
CCT5	5	10250033	10266524	6461	2	0.5101	0.4898	214.565	0.3564	9.999e-05	0.000472543
DCAF10	9	37800499	37867663	10911	2	0.7228	0.1762	13.5039	0.3558	9.999e-05	0.000472543
KDM2A	11	66886740	67025558	13592	2	0.7458	0.2287	38.4797	0.3558	9.999e-05	0.000472543
HINT2	9	35812957	35815351	10877	2	0.6988	0.2067	55.8654	0.3553	9.999e-05	0.000472543
KLHDC3	6	42981951	42989036	7888	2	0.833	0.1381	44.7796	0.3553	9.999e-05	0.000472543
FBXL3	13	77566740	77601330	15814	2	0.7381	0.1693	18.1501	0.3551	9.999e-05	0.000472543
PTPN2	18	12785477	12929642	20048	2	0.8116	0.1882	31.1174	0.3549	9.999e-05	0.000472543
CRNKL1	20	20015012	20036690	22049	2	0.6193	0.3807	10.9787	0.3543	9.999e-05	0.000472543
CEP170B	14	105331617	105363107	16842	2	0.7708	0.1863	20.753	0.3535	9.999e-05	0.000472543
PPP6R3	11	68228186	68382802	13632	2	0.7278	0.2468	26.3059	0.3531	9.999e-05	0.000472543
NOP2	12	6666029	6677857	14250	2	0.7381	0.262	29.7494	0.3531	9.999e-05	0.000472543
CASP4	11	104813593	104840163	13885	1	0.3591	0.5366	48.2608	0.3525	9.999e-05	0.000472543
KMT2E	7	104654626	104754808	9398	2	0.7306	0.2409	13.2373	0.3522	9.999e-05	0.000472543
APEX1	14	20923350	20925927	16041	2	0.7758	0.195	98.4983	0.3515	9.999e-05	0.000472543
YES1	18	721588	812547	19985	2	0.7958	0.2036	38.92	0.3513	9.999e-05	0.000472543
POLR1E	9	37485932	37503694	10904	2	0.7227	0.1762	14.2429	0.3511	9.999e-05	0.000472543
INF2	14	105155943	105185942	16835	2	0.7708	0.1863	36.2551	0.351	9.999e-05	0.000472543
ARF6	14	50359810	50361490	16398	2	0.7859	0.1843	37.2953	0.3507	9.999e-05	0.000472543
LRWD1	7	102105376	102113615	9372	2	0.7324	0.2391	9.396	0.3503	9.999e-05	0.000472543
SUPT16H	14	21819631	21852425	16073	2	0.7819	0.1899	41.2245	0.3503	9.999e-05	0.000472543
MAP3K11	11	65365226	65382853	13533	2	0.7652	0.2098	26.7056	0.3502	9.999e-05	0.000472543
MBIP	14	36767770	36789882	16347	2	0.7826	0.1825	12.5184	0.35	9.999e-05	0.000472543
ARFGAP1	20	61904137	61921142	22507	2	0.6722	0.3277	26.3975	0.3499	9.999e-05	0.000472543
HEBP1	12	13127798	13153207	14398	2	0.7633	0.2367	23.9084	0.3497	9.999e-05	0.000472543
GID8	20	61569471	61576996	22501	2	0.6722	0.3277	16.7913	0.3497	9.999e-05	0.000472543
POLR3F	20	18447771	18465287	22036	2	0.6097	0.3903	4.6915	0.3495	9.999e-05	0.000472543
KTN1	14	56025790	56168244	16454	2	0.7817	0.1885	99.7557	0.3491	9.999e-05	0.000472543
IGHMBP2	11	68671310	68708070	13637	2	0.6896	0.2856	15.6939	0.3489	9.999e-05	0.000472543
LANCL2	7	55433141	55501435	8986	2	0.6553	0.3304	14.096	0.3489	9.999e-05	0.000472543
USP14	18	158383	214629	19978	2	0.808	0.1914	39.9709	0.3484	9.999e-05	0.000472543
PROSC	8	37620111	37637283	10080	2	0.6738	0.2652	28.8498	0.3483	9.999e-05	0.000472543
STK35	20	2082257	2157684	21916	2	0.6431	0.3569	8.712	0.3479	9.999e-05	0.000472543
CAPN1	11	64948037	64979477	13518	2	0.7824	0.1923	212.989	0.3476	9.999e-05	0.000472543
NADSYN1	11	71164155	71235153	13654	2	0.6536	0.3046	81.2905	0.3476	9.999e-05	0.000472543
TAF6	7	99704693	99717464	9307	2	0.7279	0.2543	25.024	0.3471	9.999e-05	0.000472543
FAM219A	9	34398182	34458568	10833	2	0.6988	0.2067	8.3095	0.3468	9.999e-05	0.000472543
KIFC3	16	57792129	57896957	18422	2	0.8565	0.1271	58.0093	0.3456	9.999e-05	0.000472543
NUDCD3	7	44418720	44530479	8934	2	0.664	0.3283	37.7924	0.3456	9.999e-05	0.000472543
UFSP1	7	100486346	100487339	9347	2	0.7332	0.2487	1.8844	0.3454	9.999e-05	0.000472543
TEX10	9	103064359	103115221	11194	2	0.7602	0.2351	8.9382	0.3453	9.999e-05	0.000472543
ERLIN2	8	37594117	37616619	10079	2	0.6738	0.2652	20.1182	0.3447	9.999e-05	0.000472543
CPNE1	20	34213953	34252878	22212	2	0.6182	0.3819	105.557	0.3442	9.999e-05	0.000472543
PSMC3	11	47440320	47447993	13094	2	0.8626	0.1068	134.311	0.3441	9.999e-05	0.000472543
AAR2	20	34824381	34858840	22225	2	0.6284	0.3717	12.241	0.3438	9.999e-05	0.000472543
HUS1	7	47735328	48019178	8960	2	0.6453	0.347	11.0611	0.343	9.999e-05	0.000472543
TGIF1	18	3411606	3458409	20000	2	0.7757	0.2237	103.309	0.3424	9.999e-05	0.000472543
BAG1	9	33247818	33264761	10802	2	0.7276	0.1765	97.2475	0.342	9.999e-05	0.000472543
PRKRIP1	7	102004319	102067123	9369	2	0.7324	0.2391	7.7044	0.3418	9.999e-05	0.000472543
MAVS	20	3827487	3849280	21954	2	0.6439	0.3561	8.6804	0.3415	9.999e-05	0.000472543
PRPF6	20	62612488	62664453	22532	2	0.662	0.3379	26.2025	0.3414	9.999e-05	0.000472543
RDH11	14	68143518	68162531	16552	2	0.7588	0.2122	46.1262	0.3411	9.999e-05	0.000472543
ADIPOR2	12	1797740	1897844	14205	2	0.7306	0.2694	20.9996	0.3406	9.999e-05	0.000472543
HERPUD2	7	35672269	35735181	8856	2	0.6549	0.3309	13.5417	0.3405	9.999e-05	0.000472543
CBLL1	7	107384142	107402112	9422	2	0.728	0.2338	8.4156	0.3399	9.999e-05	0.000472543
EIF2B2	14	75469614	75476292	16633	2	0.7499	0.221	32.5724	0.3395	9.999e-05	0.000472543
GZF1	20	23342787	23353700	22071	2	0.5936	0.4065	4.0039	0.3392	9.999e-05	0.000472543
AHSA1	14	77924213	77935817	16664	2	0.7614	0.2085	129.976	0.339	9.999e-05	0.000472543
DCAF4	14	73393040	73426411	16591	2	0.759	0.2117	11.886	0.3387	9.999e-05	0.000472543
ATP5J2-PTCD1	7	99017372	99063820	9282	2	0.7279	0.2543	4.7989	0.3387	9.999e-05	0.000472543
ANP32B	9	100745643	100778225	11173	2	0.7602	0.2351	109.342	0.3384	9.999e-05	0.000472543
MEA1	6	42979832	42981706	7887	2	0.833	0.1381	49.6402	0.3381	9.999e-05	0.000472543
MKRN1	7	140152840	140179369	9598	2	0.7961	0.135	40.3477	0.3379	9.999e-05	0.000472543
SAYSD1	6	39071840	39082965	7831	2	0.8434	0.127	5.5527	0.3375	9.999e-05	0.000472543
C14orf119	14	23563974	23569665	16233	2	0.7801	0.1917	49.1613	0.3374	9.999e-05	0.000472543
MTG2	20	60758085	60778624	22482	2	0.6735	0.3264	14.0451	0.3368	9.999e-05	0.000472543
CSNK2A1	20	459116	524465	21891	2	0.6358	0.3642	36.9967	0.3365	9.999e-05	0.000472543
MDH2	7	75677369	75696826	9146	2	0.7344	0.2296	93.7559	0.3362	9.999e-05	0.000472543
RPN2	20	35806813	35870022	22242	2	0.6488	0.3513	112.245	0.3357	9.999e-05	0.000472543
YKT6	7	44240567	44253893	8932	2	0.664	0.3283	65.1069	0.3356	9.999e-05	0.000472543
LEMD2	6	33738979	33756913	7760	2	0.8479	0.1291	29.0894	0.3351	9.999e-05	0.000472543
DCTN3	9	34613548	34620515	10838	2	0.6988	0.2067	66.218	0.335	9.999e-05	0.000472543
PPP1CA	11	67165654	67188654	13598	2	0.756	0.218	182.073	0.3349	9.999e-05	0.000472543
GOLGA5	14	93260576	93306308	16726	2	0.7748	0.1826	14.1747	0.3344	9.999e-05	0.000472543
ZKSCAN5	7	99102274	99132323	9287	2	0.7279	0.2543	2.7749	0.3342	9.999e-05	0.000472543
STON2	14	81727000	81902809	16684	2	0.7739	0.1859	42.4238	0.333	9.999e-05	0.000472543
IPPK	9	95375466	95432547	11119	2	0.7679	0.2239	27.4655	0.3328	9.999e-05	0.000472543
BRMS1L	14	36295524	36401531	16345	2	0.7822	0.183	6.1243	0.3328	9.999e-05	0.000472543
SRC	20	35973088	36034453	22245	2	0.6488	0.3513	30.9815	0.3326	9.999e-05	0.000472543
SF3B2	11	65818200	65836779	13558	2	0.7552	0.22	113.87	0.3323	9.999e-05	0.000472543
BRD9	5	850406	892939	6428	2	0.5143	0.4856	12.7427	0.3319	9.999e-05	0.000472543
EDEM2	20	33703167	33865928	22195	2	0.608	0.3921	11.6948	0.3303	9.999e-05	0.000472543
ZNF384	12	6775643	6798738	14255	2	0.7381	0.262	24.2154	0.3299	9.999e-05	0.000472543
ZNF446	19	58985384	58992597	21870	2	0.8911	0.1072	6.1788	0.3299	9.999e-05	0.000472543
CFL1	11	65590493	65629497	13541	2	0.7551	0.22	1093.48	0.3295	9.999e-05	0.000472543
CHMP1B	18	11851395	11854448	20037	2	0.8108	0.189	38.7624	0.3294	9.999e-05	0.000472543
PLCB3	11	64018995	64036622	13479	2	0.7999	0.1748	31.777	0.3292	9.999e-05	0.000472543
KHNYN	14	24898492	24910540	16288	2	0.7904	0.1801	21.1345	0.329	9.999e-05	0.000472543
CYP51A1	7	91741465	91772266	9220	2	0.7178	0.2589	33.4473	0.3289	9.999e-05	0.000472543
DOLPP1	9	131843379	131852717	11446	2	0.7351	0.2615	10.7583	0.3285	9.999e-05	0.000472543
CDC5L	6	44355262	44418163	7927	2	0.833	0.1381	8.6508	0.3285	9.999e-05	0.000472543
DLST	14	75348594	75370448	16630	2	0.7499	0.221	35.3125	0.3283	9.999e-05	0.000472543
ATP5G3	2	176040986	176049335	3565	2	0.8417	0.1445	399.112	0.3271	9.999e-05	0.000472543
WRNIP1	6	2765648	2787186	7480	2	0.8365	0.1195	39.5856	0.3268	9.999e-05	0.000472543
TRMT61A	14	103995521	104003410	16820	2	0.7708	0.1863	8.5244	0.3267	9.999e-05	0.000472543
TTC8	14	89290497	89344335	16697	2	0.7738	0.1846	12.0817	0.3265	9.999e-05	0.000472543
PRDM11	11	45115564	45247734	13063	2	0.8627	0.1068	14.5277	0.3263	9.999e-05	0.000472543
SIPA1L3	19	38397868	38699012	21128	2	0.8941	0.1049	30.6683	0.3262	9.999e-05	0.000472543
RTFDC1	20	55043647	55093943	22434	2	0.6699	0.33	34.7889	0.3259	9.999e-05	0.000472543
C14orf1	14	76116134	76127532	16645	2	0.7643	0.2056	16.3395	0.3257	9.999e-05	0.000472543
NEMF	14	50249997	50319921	16397	2	0.7859	0.1843	14.6491	0.3251	9.999e-05	0.000472543
CKAP5	11	46764598	46867847	13082	2	0.8627	0.1068	45.2502	0.325	9.999e-05	0.000472543
RCE1	11	66610306	66614017	13586	2	0.756	0.2185	22.8719	0.325	9.999e-05	0.000472543
RPP25L	9	34610483	34612101	10837	2	0.6988	0.2067	26.435	0.3244	9.999e-05	0.000472543
C14orf169	14	73957669	73960096	16598	2	0.7597	0.211	7.1926	0.3241	9.999e-05	0.000472543
ERGIC3	20	34129770	34145405	22207	2	0.6182	0.3819	111.784	0.3238	9.999e-05	0.000472543
ZNF133	20	18269121	18297640	22033	2	0.6199	0.3801	8.1642	0.3235	9.999e-05	0.000472543
PUS7	7	105080108	105162714	9401	2	0.7306	0.2409	11.7628	0.3231	9.999e-05	0.000472543
DRAP1	11	65686728	65689032	13550	2	0.7551	0.22	165.901	0.323	9.999e-05	0.000472543
CUL4A	13	113862552	113919399	15977	2	0.7536	0.1693	17.6712	0.3225	9.999e-05	0.000472543
FAM98C	19	38893775	38899728	21139	2	0.8941	0.1049	15.8405	0.3223	9.999e-05	0.000472543
TARS	5	33440802	33469644	6519	2	0.5825	0.4175	58.2541	0.3218	9.999e-05	0.000472543
AP1S1	7	100797678	100804877	9354	2	0.7335	0.2391	53.8313	0.3217	9.999e-05	0.000472543
NCKAP1	2	183773843	183903586	3613	2	0.8742	0.1006	48.5913	0.3213	9.999e-05	0.000472543
UBOX5	20	3088219	3140842	21936	2	0.6431	0.3569	1.993	0.3209	9.999e-05	0.000472543
NQO2	6	2988221	3019996	7484	2	0.8369	0.119	42.5214	0.3206	9.999e-05	0.000472543
C14orf166	14	52456193	52471420	16421	2	0.7818	0.1884	91.6009	0.3203	9.999e-05	0.000472543
TLDC1	16	84511681	84587639	18647	2	0.8255	0.1556	41.1205	0.3202	9.999e-05	0.000472543
ANAPC15	11	71817424	71823826	13677	2	0.7199	0.2229	50.4161	0.3202	9.999e-05	0.000472543
OSBPL2	20	60813580	60871268	22484	2	0.6735	0.3264	14.1045	0.32	9.999e-05	0.000472543
PTCD1	7	99014362	99063787	9281	2	0.7279	0.2543	2.5705	0.3198	9.999e-05	0.000472543
ITPA	20	3189514	3204516	21939	2	0.6431	0.3569	37.663	0.3192	9.999e-05	0.000472543
POM121	7	72349936	72421979	9087	2	0.7356	0.2284	14.7844	0.3191	9.999e-05	0.000472543
DDX47	12	12966250	12982915	14394	2	0.7531	0.2469	30.0206	0.3189	9.999e-05	0.000472543
SMCHD1	18	2655737	2805015	19991	2	0.7859	0.2135	12.8654	0.3188	9.999e-05	0.000472543
EXD2	14	69658228	69709075	16565	2	0.7688	0.202	7.9724	0.3186	9.999e-05	0.000472543
PSMF1	20	1093906	1160596	21899	2	0.6346	0.3654	80.8302	0.318	9.999e-05	0.000472543
DNPH1	6	43193367	43197222	7896	2	0.833	0.1381	44.0927	0.3179	9.999e-05	0.000472543
GORASP2	2	171784974	171823639	3534	2	0.8574	0.1287	38.5377	0.3179	9.999e-05	0.000472543
GNGT1	7	93220885	93540577	9235	2	0.7178	0.2591	1.4725	0.3179	9.999e-05	0.000472543
PIEZO1	16	88781751	88851619	18684	2	0.8185	0.1608	102.389	0.3179	9.999e-05	0.000472543
YTHDF1	20	61826781	61847586	22504	2	0.6722	0.3277	12.6523	0.3178	9.999e-05	0.000472543
WDR70	5	37379314	37753537	6549	2	0.6074	0.3926	13.896	0.3173	9.999e-05	0.000472543
MRPS26	20	3026591	3028900	21933	2	0.6431	0.3569	29.9262	0.3173	9.999e-05	0.000472543
CIR1	2	175212750	175260443	3557	2	0.8417	0.1445	19.2238	0.3169	9.999e-05	0.000472543
EAPP	14	34985135	35008916	16324	2	0.7853	0.1793	23.9574	0.3167	9.999e-05	0.000472543
ZNF343	20	2462463	2505348	21920	2	0.6431	0.3569	3.8861	0.3162	9.999e-05	0.000472543
BLCAP	20	36120874	36156333	22247	2	0.6479	0.3521	63.5814	0.3161	9.999e-05	0.000472543
AP5S1	20	3801178	3805949	21953	2	0.6434	0.3567	5.7873	0.3152	9.999e-05	0.000472543
ZNF746	7	149169885	149194908	9708	2	0.7921	0.1054	10.1313	0.3149	9.999e-05	0.000472543
RCOR1	14	103058998	103196913	16805	2	0.7611	0.1863	13.5904	0.3146	9.999e-05	0.000472543
SLC35B3	6	8413301	8435794	7530	2	0.84	0.1229	7.9523	0.3141	9.999e-05	0.000472543
DNAJC5	20	62526518	62567384	22528	2	0.6722	0.3277	25.2005	0.3141	9.999e-05	0.000472543
ZMYND19	9	140476531	140484942	11591	2	0.7448	0.2535	18.2785	0.3139	9.999e-05	0.000472543
SNAPC3	9	15422702	15465951	10706	2	0.6776	0.1897	13.0834	0.3133	9.999e-05	0.000472543
FCF1	14	75179847	75203394	16627	2	0.7499	0.221	28.9835	0.3129	9.999e-05	0.000472543
ZCCHC6	9	88902648	88969369	11074	2	0.7789	0.2061	12.1982	0.3126	9.999e-05	0.000472543
KLC1	14	104028233	104167888	16822	2	0.7708	0.1863	36.0249	0.3122	9.999e-05	0.000472543
DDHD2	8	38082736	38133076	10090	2	0.6652	0.2754	21.3881	0.3113	9.999e-05	0.000472543
RAD23B	9	110045418	110094475	11238	2	0.7443	0.2514	48.1222	0.3112	9.999e-05	0.000472543
POFUT1	20	30795683	30826470	22140	2	0.5928	0.4072	17.3229	0.3112	9.999e-05	0.000472543
RPL7L1	6	42847356	42857663	7879	2	0.833	0.1381	33.2207	0.3106	9.999e-05	0.000472543
PIGU	20	33148346	33264910	22186	2	0.5978	0.4023	16.407	0.3102	9.999e-05	0.000472543
TRPC4AP	20	33590207	33680674	22194	2	0.608	0.3921	21.1584	0.3098	9.999e-05	0.000472543
SSH3	11	67070919	67080078	13594	2	0.754	0.2205	34.5159	0.3094	9.999e-05	0.000472543
FAM210A	18	13663346	13726662	20052	2	0.8116	0.1882	15.4115	0.3094	9.999e-05	0.000472543
PPP6C	9	127908852	127952218	11381	2	0.7332	0.2628	8.8633	0.3093	9.999e-05	0.000472543
CDK12	17	37617764	37721160	19335	2	0.8642	0.1294	35.954	0.309	9.999e-05	0.000472543
NELFCD	20	57556263	57570188	22463	2	0.6685	0.3314	31.998	0.3088	9.999e-05	0.000472543
CREB3	9	35732332	35737001	10871	2	0.6988	0.2067	30.7691	0.3087	9.999e-05	0.000472543
2006-03-01	5	10353815	10440500	6463	2	0.5095	0.4904	28.4157	0.3085	9.999e-05	0.000472543
TTC7B	14	91006932	91282823	16710	2	0.7739	0.1833	21.1511	0.308	9.999e-05	0.000472543
SETD3	14	99864083	99947216	16778	2	0.7747	0.1761	12.7667	0.3079	9.999e-05	0.000472543
RAD1	5	34905369	34919094	6528	2	0.5841	0.4159	12.8891	0.3076	9.999e-05	0.000472543
ZDHHC12	9	131483148	131486406	11437	2	0.7351	0.2615	44.0226	0.3074	9.999e-05	0.000472543
RPRD1B	20	36661948	36720768	22253	2	0.6473	0.3528	9.6925	0.307	9.999e-05	0.000472543
NOL6	9	33461439	33473928	10807	2	0.7276	0.1765	25.2369	0.3068	9.999e-05	0.000472543
AVL9	7	32535038	33078516	8838	2	0.6438	0.3423	10.1097	0.3067	9.999e-05	0.000472543
MED6	14	71047974	71067384	16583	2	0.7689	0.2018	16.0167	0.3067	9.999e-05	0.000472543
STX3	11	59480929	59573354	13349	2	0.8155	0.1593	15.4742	0.3064	9.999e-05	0.000472543
PTGES2	9	130882972	130890741	11417	2	0.7351	0.2615	30.382	0.3062	9.999e-05	0.000472543
CDK9	9	130547958	130553066	11406	2	0.7351	0.2615	26.9428	0.3062	9.999e-05	0.000472543
SIK3	11	116714118	116969153	13982	1	0.3638	0.5469	5.0172	0.3055	9.999e-05	0.000472543
BRAT1	7	2577511	2595361	8636	2	0.6045	0.368	14.0795	0.3055	9.999e-05	0.000472543
C1orf35	1	228288427	228293112	2215	2	0.6876	0.3124	9.9939	0.3054	9.999e-05	0.000472543
HDHD3	9	116135699	116139279	11294	2	0.7431	0.2527	13.0379	0.3051	9.999e-05	0.000472543
DNAJC21	5	34929698	34959069	6530	2	0.5841	0.4159	21.5842	0.3051	9.999e-05	0.000472543
NAA35	9	88556061	88637213	11070	2	0.7789	0.2061	7.1758	0.3051	9.999e-05	0.000472543
PTPRA	20	2844830	3019722	21931	2	0.6431	0.3569	18.0526	0.3051	9.999e-05	0.000472543
SCYL1	11	65292548	65306175	13527	2	0.7725	0.2025	44.1701	0.305	9.999e-05	0.000472543
MGAT2	14	50087489	50090198	16392	2	0.7787	0.1946	14.3086	0.3049	9.999e-05	0.000472543
UNC93B1	11	67758575	67772452	13625	2	0.7394	0.2348	20.883	0.3048	9.999e-05	0.000472543
POP7	7	100303676	100305118	9340	2	0.7279	0.2543	32.8264	0.3045	9.999e-05	0.000472543
PAIP1	5	43526369	43557860	6587	2	0.6159	0.384	47.9378	0.3043	9.999e-05	0.000472543
WBSCR22	7	73097355	73119491	9106	2	0.7356	0.2284	35.2309	0.3039	9.999e-05	0.000472543
ENOSF1	18	670324	712676	19984	2	0.7958	0.2036	24.1018	0.3039	9.999e-05	0.000472543
ZNF324	19	58978423	58984945	21869	2	0.8911	0.1072	5.0212	0.3038	9.999e-05	0.000472543
MRPL12	17	79670387	79674556	19933	2	0.8341	0.1655	79.134	0.3026	9.999e-05	0.000472543
PAPD7	5	6714718	6757161	6452	2	0.5153	0.4846	9.1487	0.3024	9.999e-05	0.000472543
KRIT1	7	91828283	91875480	9222	2	0.7178	0.2589	12.1345	0.3023	9.999e-05	0.000472543
NDUFA9	12	4758261	4798454	14230	2	0.7381	0.262	60.4509	0.3021	9.999e-05	0.000472543
SPTSSA	14	34901995	34931562	16323	2	0.7853	0.1793	24.9925	0.302	9.999e-05	0.000472543
TMEM120A	7	75616155	75623977	9144	2	0.7344	0.2296	16.7357	0.3019	9.999e-05	0.000472543
SLC25A51	9	37879400	37904350	10913	2	0.7228	0.1762	7.8185	0.3018	9.999e-05	0.000472543
NSFL1C	20	1422807	1454487	21907	2	0.6346	0.3654	45.8904	0.3017	9.999e-05	0.000472543
APMAP	20	24943561	24973615	22093	2	0.593	0.407	51.9715	0.3016	9.999e-05	0.000472543
FKBP3	14	45584803	45604522	16378	2	0.7848	0.1891	36.2116	0.3016	9.999e-05	0.000472543
PSMD7	16	74330673	74340186	18580	2	0.8396	0.1439	67.7978	0.3015	9.999e-05	0.000472543
SEC23B	20	18488137	18542059	22040	2	0.6097	0.3903	19.6849	0.3012	9.999e-05	0.000472543
LMTK2	7	97736197	97838945	9267	2	0.728	0.2541	5.1532	0.3012	9.999e-05	0.000472543
PMS2P1	7	99918615	99939531	9319	2	0.7279	0.2543	4.3828	0.3011	9.999e-05	0.000472543
PEX5	12	7341281	7371170	14282	2	0.7381	0.262	17.1899	0.3011	9.999e-05	0.000472543
PURB	7	44915896	44924960	8942	2	0.664	0.3283	8.0944	0.3006	9.999e-05	0.000472543
EIF3B	7	2393721	2420380	8632	2	0.6146	0.368	64.586	0.3006	9.999e-05	0.000472543
SNRPB2	20	16710606	16722421	22018	2	0.6301	0.3699	23.5042	0.3004	9.999e-05	0.000472543
OTUB1	11	63753325	63769283	13468	2	0.7999	0.1748	59.7564	0.3004	9.999e-05	0.000472543
SLC25A13	7	95749532	95951459	9255	2	0.718	0.259	8.8166	0.3004	9.999e-05	0.000472543
MRPL2	6	43021767	43027544	7892	2	0.833	0.1381	38.7518	0.3003	9.999e-05	0.000472543
NSUN3	3	93781760	93847389	4706	2	0.694	0.2676	4.2736	0.3001	9.999e-05	0.000472543
POM121C	7	75046066	75115548	9136	2	0.7354	0.2286	13.205	0.3001	9.999e-05	0.000472543
TRIM56	7	100728720	100735017	9352	2	0.7335	0.2391	7.9948	0.3001	9.999e-05	0.000472543
SNX6	14	35030300	35099389	16325	2	0.7827	0.1821	41.8139	0.2994	9.999e-05	0.000472543
CHD8	14	21853353	21924285	16074	2	0.7789	0.1928	14.0176	0.2992	9.999e-05	0.000472543
PACS1	11	65837834	66012218	13559	2	0.7552	0.22	36.9217	0.2988	9.999e-05	0.000472543
CRLS1	20	5986736	6020699	21978	2	0.6419	0.3581	17.4068	0.2981	9.999e-05	0.000472543
TXN2	22	36863083	36878077	23285	2	0.816	0.1836	40.3581	0.2981	9.999e-05	0.000472543
MOCS3	20	49575363	49577820	22408	2	0.6696	0.3303	1.9402	0.2976	9.999e-05	0.000472543
NCOA6	20	33284722	33413452	22187	2	0.5978	0.4023	8.2792	0.2975	9.999e-05	0.000472543
TMED4	7	44617493	44621886	8937	2	0.664	0.3283	19.4756	0.2969	9.999e-05	0.000472543
DYNC1I1	7	95401866	95739634	9254	2	0.718	0.259	5.6813	0.2966	9.999e-05	0.000472543
ZNF655	7	99156029	99174076	9289	2	0.7279	0.2543	22.7173	0.2963	9.999e-05	0.000472543
VAPB	20	56964178	57026157	22456	2	0.6685	0.3314	13.2682	0.2958	9.999e-05	0.000472543
ZNF800	7	126986844	127071978	9499	2	0.7807	0.1407	4.9896	0.2954	9.999e-05	0.000472543
MED1	17	37560538	37607539	19334	2	0.8736	0.1192	32.9982	0.2944	9.999e-05	0.000472543
AGK	7	141250989	141355044	9606	2	0.7893	0.1419	11.7182	0.2939	9.999e-05	0.000472543
PUF60	8	144898514	144912029	10613	2	0.2669	0.7307	70.1029	0.2937	9.999e-05	0.000472543
ECH1	19	39306062	39322645	21149	2	0.8941	0.1049	159.895	0.2936	9.999e-05	0.000472543
SRRD	22	26879843	26890624	23175	2	0.8082	0.1914	26.8977	0.2936	9.999e-05	0.000472543
RINT1	7	105172532	105208124	9402	2	0.7273	0.2443	6.4843	0.2933	9.999e-05	0.000472543
TRIM4	7	99474581	99517223	9297	2	0.7279	0.2543	7.7345	0.2931	9.999e-05	0.000472543
C11orf68	11	65684279	65686588	13549	2	0.7551	0.22	24.686	0.293	9.999e-05	0.000472543
ZCCHC7	9	37120536	37358146	10900	2	0.7227	0.1762	9.5534	0.293	9.999e-05	0.000472543
SLX4IP	20	10415951	10617477	21995	2	0.6378	0.3622	1.8862	0.2927	9.999e-05	0.000472543
RPL19	17	37356536	37360980	19331	2	0.8736	0.1192	4444.44	0.2921	9.999e-05	0.000472543
HOXA1	7	27132612	27135615	8786	2	0.6411	0.345	2.7491	0.2919	9.999e-05	0.000472543
LPCAT3	12	7085348	7125814	14276	2	0.7381	0.262	28.1915	0.2916	9.999e-05	0.000472543
TMEM248	7	66386212	66423538	9074	2	0.7465	0.2253	22.8307	0.2916	9.999e-05	0.000472543
MRRF	9	125026882	125085743	11340	2	0.7453	0.2506	17.7346	0.2912	9.999e-05	0.000472543
CCNK	14	99947506	100001381	16779	2	0.7747	0.1761	19.4732	0.291	9.999e-05	0.000472543
EIF1AD	11	65764016	65769647	13553	2	0.7653	0.2098	18.5557	0.2909	9.999e-05	0.000472543
FAM220A	7	6369040	6388612	8671	2	0.614	0.3682	7.334	0.2908	9.999e-05	0.000472543
PTPMT1	11	47586982	47595013	13098	2	0.8626	0.1068	38.1965	0.2905	9.999e-05	0.000472543
STX16	20	57226328	57254582	22458	2	0.6685	0.3314	12.4069	0.2904	9.999e-05	0.000472543
ZC3HAV1L	7	138710452	138720775	9582	2	0.7967	0.1343	6.1817	0.2902	9.999e-05	0.000472543
ARHGEF34P	7	143969538	143991256	9683	2	0.7757	0.1045	27.3525	0.2899	9.999e-05	0.000472543
DDX24	14	94517266	94547591	16740	2	0.7748	0.1826	38.9627	0.2897	9.999e-05	0.000472543
FKBP4	12	2904119	2914576	14212	2	0.7325	0.2675	55.5592	0.2894	9.999e-05	0.000472543
CMAS	12	22199108	22218608	14455	2	0.7537	0.2463	21.0319	0.2892	9.999e-05	0.000472543
COQ4	9	131084815	131096351	11425	2	0.7351	0.2615	19.128	0.2892	9.999e-05	0.000472543
C7orf25	7	42948325	42951904	8910	2	0.664	0.3283	1.2604	0.2891	9.999e-05	0.000472543
PYGL	14	51324609	51411454	16411	2	0.7818	0.1884	116.526	0.2889	9.999e-05	0.000472543
HSP90AA1	14	102547075	102606036	16798	2	0.7645	0.1862	380.254	0.2888	9.999e-05	0.000472543
DRG1	22	31795509	31924726	23240	2	0.8149	0.1847	40.4474	0.2888	9.999e-05	0.000472543
EIF6	20	33866714	33872788	22200	2	0.608	0.3921	110.039	0.2888	9.999e-05	0.000472543
RAB2A	8	61429416	61536186	10206	2	0.4926	0.4978	41.0303	0.2886	9.999e-05	0.000472543
ATP6V1E1	22	18074902	18111584	22926	2	0.8223	0.1774	79.6616	0.2883	9.999e-05	0.000472543
FAM122A	9	71394964	71398609	10992	2	0.7621	0.2012	2.6035	0.2882	9.999e-05	0.000472543
INTS2	17	59942731	60005377	19709	2	0.8478	0.1516	3.2165	0.2879	9.999e-05	0.000472543
GSTP1	11	67351066	67354131	13611	2	0.756	0.218	2073.29	0.2878	9.999e-05	0.000472543
NAPG	18	10525902	10552758	20031	2	0.817	0.1828	11.9497	0.2876	9.999e-05	0.000472543
CCER2	19	39399620	39402798	21154	2	0.8941	0.1049	0.7093	0.2876	9.999e-05	0.000472543
EIF3K	19	39109735	39127595	21143	2	0.8941	0.1049	262.58	0.2875	9.999e-05	0.000472543
DUS4L	7	107203929	107218906	9417	2	0.728	0.2338	4.658	0.2874	9.999e-05	0.000472543
BAZ1A	14	35221937	35344853	16328	2	0.7827	0.1821	16.5553	0.2872	9.999e-05	0.000472543
SRPK2	7	104751151	105039755	9399	2	0.7306	0.2409	19.1074	0.2872	9.999e-05	0.000472543
BAG5	14	104022881	104029168	16821	2	0.7708	0.1863	9.725	0.2868	9.999e-05	0.000472543
LRP5	11	68080077	68216743	13631	2	0.7479	0.2263	25.5265	0.2861	9.999e-05	0.000472543
UBE2H	7	129470572	129592789	9534	2	0.7776	0.1538	38.3565	0.2861	9.999e-05	0.000472543
SSSCA1	11	65337901	65341413	13529	2	0.7652	0.2098	54.4843	0.2858	9.999e-05	0.000472543
MRGBP	20	61427805	61431945	22494	2	0.6722	0.3277	8.6009	0.2853	9.999e-05	0.000472543
ABHD12	20	25275379	25371619	22098	2	0.593	0.407	25.0721	0.2851	9.999e-05	0.000472543
PRKDC	8	48685669	48872743	10155	2	0.5511	0.4303	53.1558	0.285	9.999e-05	0.000472543
ZNF131	5	43065278	43192123	6581	2	0.6148	0.3852	16.108	0.2849	9.999e-05	0.000472543
MRPL38	17	73894724	73905899	19845	2	0.8442	0.1553	30.9835	0.2848	9.999e-05	0.000472543
NXT1	20	23331373	23335414	22070	2	0.5936	0.4065	17.0867	0.2847	9.999e-05	0.000472543
PSMA6	14	35747839	35786699	16336	2	0.783	0.1821	185.948	0.2842	9.999e-05	0.000472543
GOLGA1	9	127640646	127710771	11379	2	0.7332	0.2628	4.0057	0.284	9.999e-05	0.000472543
ZNF408	11	46722368	46727462	13080	2	0.8627	0.1068	6.3298	0.284	9.999e-05	0.000472543
ZSCAN25	7	99214569	99230030	9290	2	0.7279	0.2543	4.4183	0.2839	9.999e-05	0.000472543
XRCC6	22	42017123	42060044	23396	2	0.8377	0.1618	152.309	0.2838	9.999e-05	0.000472543
BICD2	9	95473645	95527094	11120	2	0.7679	0.2239	54.437	0.2835	9.999e-05	0.000472543
ZFYVE21	14	104182067	104200005	16825	2	0.7708	0.1863	21.5339	0.2835	9.999e-05	0.000472543
NRDE2	14	90742580	90798481	16707	2	0.7739	0.1833	4.6812	0.2834	9.999e-05	0.000472543
SNW1	14	78183942	78227550	16672	2	0.7614	0.2085	26.5943	0.2834	9.999e-05	0.000472543
TDP1	14	90421283	90511106	16704	2	0.7739	0.1833	8.9175	0.2831	9.999e-05	0.000472543
PSMC2	7	102984701	103009842	9392	2	0.7305	0.241	40.7608	0.2827	9.999e-05	0.000472543
DYNC1I2	2	172543919	172604930	3541	2	0.8574	0.1287	39.67	0.2826	9.999e-05	0.000472543
ARRDC1	9	140500106	140509812	11592	2	0.7448	0.2535	28.8811	0.2818	9.999e-05	0.000472543
PPP2R5D	6	42952237	42980080	7886	2	0.833	0.1381	15.6457	0.2817	9.999e-05	0.000472543
TPD52L2	20	62496596	62522898	22527	2	0.6722	0.3277	61.4259	0.2817	9.999e-05	0.000472543
TAF11	6	34845555	34855866	7777	2	0.8503	0.1281	17.8543	0.2816	9.999e-05	0.000472543
VPS16	20	2821349	2847378	21930	2	0.6431	0.3569	12.9236	0.2812	9.999e-05	0.000472543
STAU1	20	47729878	47804904	22381	2	0.669	0.3309	27.2106	0.2812	9.999e-05	0.000472543
TMEM177	2	120436743	120444083	3265	2	0.8611	0.1249	8.7151	0.2811	9.999e-05	0.000472543
NUDT2	9	34329504	34343709	10830	2	0.6988	0.2067	25.2959	0.2809	9.999e-05	0.000472543
WDR7	18	54318574	54698828	20231	1	0.2206	0.6866	2.6254	0.2805	9.999e-05	0.000472543
ACTG1P3	20	1141228	1142341	21900	2	0.6346	0.3654	0.2975	0.2805	9.999e-05	0.000472543
AIMP2	7	6048876	6063465	8666	2	0.6148	0.3673	18.5565	0.2804	9.999e-05	0.000472543
NENF	1	212606229	212619714	2107	2	0.6853	0.3147	42.2511	0.2802	9.999e-05	0.000472543
ZKSCAN1	7	99613204	99639312	9301	2	0.7279	0.2543	8.3052	0.2798	9.999e-05	0.000472543
C5orf38	5	2752245	2755508	6443	2	0.5133	0.4867	17.5312	0.2798	9.999e-05	0.000472543
ZNF12	7	6728064	6746554	8680	2	0.614	0.3682	5.1699	0.2797	9.999e-05	0.000472543
FDX1	11	110300607	110335605	13920	1	0.3568	0.5473	1.884	0.2795	9.999e-05	0.000472543
RNF38	9	36336393	36487545	10897	2	0.7116	0.1871	8.8999	0.2795	9.999e-05	0.000472543
RNF8	6	37321748	37362514	7822	2	0.8515	0.127	11.1422	0.2794	9.999e-05	0.000472543
TBC1D13	9	131549483	131572711	11439	2	0.7351	0.2615	8.3054	0.279	9.999e-05	0.000472543
TMEM55B	14	20925878	20929771	16042	2	0.7758	0.195	12.7219	0.2784	9.999e-05	0.000472543
NUP160	11	47799639	47870107	13105	2	0.8628	0.1066	16.2033	0.2779	9.999e-05	0.000472543
LINC00493	20	18548064	18550207	22041	2	0.6097	0.3903	35.7856	0.2777	9.999e-05	0.000472543
PPP2R5E	14	63838075	64010092	16511	2	0.7442	0.2266	10.5135	0.2774	9.999e-05	0.000472543
CLDN15	7	100875373	100882101	9361	2	0.7335	0.2391	3.2123	0.2771	9.999e-05	0.000472543
KDELR2	7	6485584	6523873	8674	2	0.614	0.3682	59.1916	0.2769	9.999e-05	0.000472543
ATP6V1H	8	54628117	54756118	10174	2	0.5022	0.4841	17.4134	0.2768	9.999e-05	0.000472543
PSEN1	14	73603126	73690399	16594	2	0.7597	0.211	20.4884	0.2767	9.999e-05	0.000472543
NUP155	5	37288239	37371283	6548	2	0.6074	0.3926	9.869	0.2759	9.999e-05	0.000472543
C19orf47	19	40825443	40854434	21203	2	0.8941	0.1049	15.5723	0.2758	9.999e-05	0.000472543
PLOD3	7	100849258	100861701	9359	2	0.7335	0.2391	43.8614	0.2756	9.999e-05	0.000472543
C6orf106	6	34555065	34664636	7773	2	0.8503	0.1281	34.8555	0.2754	9.999e-05	0.000472543
ISCA1	9	88879461	88897676	11073	2	0.7789	0.2061	11.7898	0.2754	9.999e-05	0.000472543
CDC42BPB	14	103398716	103523799	16808	2	0.7611	0.1863	27.0349	0.2753	9.999e-05	0.000472543
MRPL21	11	68658744	68671303	13636	2	0.6896	0.2856	152.808	0.2747	9.999e-05	0.000472543
RBM48	7	92158087	92167319	9228	2	0.7178	0.2589	3.1395	0.2745	9.999e-05	0.000472543
C5orf22	5	31532373	31555165	6510	2	0.5736	0.4264	6.5304	0.2744	9.999e-05	0.000472543
NELFB	9	140149625	140167998	11581	2	0.7414	0.2567	20.7942	0.2743	9.999e-05	0.000472543
PEX16	11	45931220	45940363	13070	2	0.8627	0.1068	35.79	0.2741	9.999e-05	0.000472543
TMED10	14	75598173	75643334	16639	2	0.7601	0.2108	161.791	0.2739	9.999e-05	0.000472543
CIZ1	9	130928343	130966662	11420	2	0.7351	0.2615	33.2702	0.2738	9.999e-05	0.000472543
DHRS7	14	60610838	60636574	16485	2	0.7693	0.2041	46.9638	0.2736	9.999e-05	0.000472543
CCT2	12	69979114	69995350	14926	2	0.8094	0.1906	148.95	0.2735	9.999e-05	0.000472543
DDX56	7	44605016	44614650	8936	2	0.664	0.3283	38.7037	0.2733	9.999e-05	0.000472543
C20orf27	20	3734155	3749034	21949	2	0.6434	0.3567	27.2919	0.2732	9.999e-05	0.000472543
KIAA0355	19	34745442	34846491	21022	2	0.8942	0.1056	8.3605	0.273	9.999e-05	0.000472543
BRMS1	11	66104804	66112596	13567	2	0.7552	0.22	82.0443	0.2728	9.999e-05	0.000472543
NOP56	20	2632791	2639039	21922	2	0.6431	0.3569	85.1196	0.2727	9.999e-05	0.000472543
RNPEP	1	201951500	201975275	1980	2	0.6789	0.3211	19.8911	0.2725	9.999e-05	0.000472543
MRPL45	17	36452989	36479101	19309	2	0.8834	0.1094	38.948	0.2722	9.999e-05	0.000472543
DROSHA	5	31400604	31532303	6509	2	0.5736	0.4264	16.4651	0.2722	9.999e-05	0.000472543
DHRS4	14	24422795	24438488	16254	2	0.7807	0.1911	23.0669	0.2721	9.999e-05	0.000472543
FKBP1A	20	1349622	1373806	21906	2	0.6346	0.3654	147.767	0.272	9.999e-05	0.000472543
PPP2R5B	11	64685025	64701945	13500	2	0.7824	0.1923	6.9999	0.2713	9.999e-05	0.000472543
ZER1	9	131492065	131534693	11438	2	0.7351	0.2615	11.963	0.2712	9.999e-05	0.000472543
SP3	2	174771187	174830430	3553	2	0.8417	0.1445	26.4301	0.2711	9.999e-05	0.000472543
TOX4	14	21944756	21967319	16077	2	0.7789	0.1928	29.1993	0.2708	9.999e-05	0.000472543
SCFD1	14	31091318	31205018	16307	2	0.7947	0.17	18.9674	0.2708	9.999e-05	0.000472543
MPLKIP	7	40165622	40174258	8904	2	0.6635	0.3288	1.9192	0.2705	9.999e-05	0.000472543
AEBP2	12	19556979	19873735	14437	2	0.7537	0.2463	25.8688	0.2704	9.999e-05	0.000472543
MRFAP1	4	6641818	6644472	5511	1	0.2607	0.7124	85.0229	0.27	9.999e-05	0.000472543
FAM200A	7	99143931	99156159	9288	2	0.7279	0.2543	3.038	0.2698	9.999e-05	0.000472543
PSMD3	17	38137050	38154213	19352	2	0.8849	0.1087	100.962	0.2698	9.999e-05	0.000472543
RGP1	9	35749203	35758572	10873	2	0.6988	0.2067	12.404	0.2696	9.999e-05	0.000472543
PCED1A	20	2815960	2821836	21929	2	0.6431	0.3569	13.3535	0.2695	9.999e-05	0.000472543
ZADH2	18	72907063	72921303	20315	1	0.2468	0.6029	8.2701	0.2695	9.999e-05	0.000472543
PACS2	14	105766900	105864484	16852	2	0.7706	0.1863	14.8727	0.2691	9.999e-05	0.000472543
C9orf69	9	139006427	139010731	11526	2	0.7421	0.2561	18.6577	0.2688	9.999e-05	0.000472543
DPM2	9	130697378	130700763	11413	2	0.7351	0.2615	20.818	0.2685	9.999e-05	0.000472543
CCZ1	7	5938356	5965605	8663	2	0.6134	0.3687	20.6132	0.2683	9.999e-05	0.000472543
NUP188	9	131709978	131769375	11444	2	0.7351	0.2615	17.8314	0.2682	9.999e-05	0.000472543
OSMR	5	38845960	38945698	6553	2	0.6074	0.3926	26.1349	0.268	9.999e-05	0.000472543
GALNS	16	88880142	88923378	18687	2	0.8185	0.1608	22.1362	0.268	9.999e-05	0.000472543
ERP44	9	102741461	102861322	11189	2	0.7602	0.2351	9.4175	0.2678	9.999e-05	0.000472543
ALYREF	17	79845713	79849462	19939	2	0.8341	0.1655	67.3327	0.2677	9.999e-05	0.000472543
TLN1	9	35696945	35732392	10870	2	0.6988	0.2067	77.361	0.2674	9.999e-05	0.000472543
DSTN	20	17550508	17590564	22024	2	0.6301	0.3699	149.015	0.2672	9.999e-05	0.000472543
HECTD1	14	31569318	31677010	16313	2	0.7947	0.17	25.868	0.2669	9.999e-05	0.000472543
EIF5	14	103799881	103811362	16816	2	0.7708	0.1863	124.919	0.2668	9.999e-05	0.000472543
RPL37	5	40825364	40835437	6567	2	0.6115	0.3885	1356.26	0.2666	9.999e-05	0.000472543
HGS	17	79650356	79670168	19932	2	0.8341	0.1655	52.4228	0.2665	9.999e-05	0.000472543
ALG3	3	183960089	183967336	5310	2	0.1923	0.8075	44.8767	0.2663	9.999e-05	0.000472543
RXRA	9	137208944	137332431	11507	2	0.7411	0.257	36.6066	0.2661	9.999e-05	0.000472543
MALSU1	7	23338358	23351348	8758	2	0.6184	0.3642	16.6354	0.2652	9.999e-05	0.000472543
DGKZ	11	46354455	46402104	13073	2	0.8627	0.1068	44.8367	0.2651	9.999e-05	0.000472543
CLN5	13	77564795	77576652	15813	2	0.7381	0.1693	14.6726	0.2649	9.999e-05	0.000472543
ALKBH4	7	102096685	102105323	9371	2	0.7324	0.2391	5.0837	0.2648	9.999e-05	0.000472543
ARPC5L	9	127624409	127640003	11378	2	0.7332	0.2628	31.0256	0.2644	9.999e-05	0.000472543
ACBD6	1	180244515	180472089	1871	2	0.6824	0.3176	15.1995	0.2643	9.999e-05	0.000472543
SNRPB	20	2442280	2451499	21919	2	0.6431	0.3569	145.014	0.2643	9.999e-05	0.000472543
ACOX3	4	8368009	8442450	5527	1	0.2574	0.7158	7.165	0.264	9.999e-05	0.000472543
DERL1	8	124025404	124054663	10505	2	0.278	0.72	33.3015	0.2639	9.999e-05	0.000472543
XRN2	20	21283942	21370463	22058	2	0.6187	0.3813	22.9011	0.2639	9.999e-05	0.000472543
FBXL18	7	5470966	5553429	8657	2	0.6134	0.3687	5.3012	0.2636	9.999e-05	0.000472543
UTP18	17	49337889	49375297	19630	2	0.8594	0.14	18.6749	0.2635	9.999e-05	0.000472543
FAM185A	7	102389418	102449672	9382	2	0.7298	0.2417	1.9636	0.2634	9.999e-05	0.000472543
GLRX5	14	95999840	96011061	16762	2	0.7743	0.1831	19.9244	0.2633	9.999e-05	0.000472543
ASXL1	20	30946155	31027122	22142	2	0.5928	0.4072	13.3004	0.2632	9.999e-05	0.000472543
ASNS	7	97481430	97501854	9262	2	0.7276	0.2545	30.7159	0.2631	9.999e-05	0.000472543
CPOX	3	98239976	98312567	4742	2	0.6451	0.3322	8.6294	0.2629	9.999e-05	0.000472543
ZNF3	7	99661656	99680171	9303	2	0.7279	0.2543	10.7401	0.2628	9.999e-05	0.000472543
C9orf78	9	132589569	132598142	11457	2	0.7397	0.2569	24.5326	0.2628	9.999e-05	0.000472543
RIN1	11	66097713	66104311	13566	2	0.7552	0.22	35.9973	0.2628	9.999e-05	0.000472543
CRCP	7	65579591	65619555	9067	2	0.7465	0.2253	9.5367	0.2625	9.999e-05	0.000472543
SLC39A9	14	69864732	69929105	16568	2	0.7688	0.2023	16.4891	0.2624	9.999e-05	0.000472543
C7orf43	7	99752043	99756338	9312	2	0.7279	0.2543	9.1633	0.2623	9.999e-05	0.000472543
CNOT4	7	135046547	135194875	9560	2	0.7857	0.1455	4.9449	0.262	9.999e-05	0.000472543
ZNF398	7	148823508	148880116	9702	2	0.7921	0.1054	4.4723	0.2615	9.999e-05	0.000472543
LTBR	12	6484211	6500733	14242	2	0.7381	0.262	82.9563	0.2614	9.999e-05	0.000472543
MKKS	20	10381657	10414870	21994	2	0.6378	0.3622	15.122	0.2613	9.999e-05	0.000472543
UQCC1	20	33890369	33999944	22202	2	0.6182	0.3819	13.8563	0.2611	9.999e-05	0.000472543
DOCK9	13	99445741	99738879	15901	1	0.1594	0.7506	18.3333	0.261	9.999e-05	0.000472543
FSCN1	7	5632439	5646286	8659	2	0.6134	0.3687	268.396	0.2602	9.999e-05	0.000472543
SLC35B1	17	47778305	47786376	19592	2	0.8614	0.1374	29.3656	0.2602	9.999e-05	0.000472543
TEAD4	12	3068496	3149839	14218	2	0.7325	0.2675	20.8459	0.2598	9.999e-05	0.000472543
TPRN	9	140086069	140098645	11573	2	0.7414	0.2567	6.7424	0.2597	9.999e-05	0.000472543
CCDC127	5	196986	218330	6417	2	0.5074	0.4925	2.7899	0.2597	9.999e-05	0.000472543
FANCG	9	35073832	35080013	10853	2	0.6988	0.2067	25.996	0.2594	9.999e-05	0.000472543
EI24	11	125439112	125454575	14136	1	0.375	0.5337	37.6605	0.259	9.999e-05	0.000472543
EPRS	1	220141943	220220000	2140	2	0.6873	0.3127	22.0469	0.2588	9.999e-05	0.000472543
SET	9	131445703	131458679	11435	2	0.7351	0.2615	156.187	0.2587	9.999e-05	0.000472543
DIEXF	1	210001352	210030910	2086	2	0.6777	0.3224	2.4293	0.2586	9.999e-05	0.000472543
SDHA	5	218356	256815	6418	2	0.5072	0.4927	42.3482	0.2585	9.999e-05	0.000472543
CCT6A	7	56119323	56131682	8999	2	0.6754	0.3101	171.773	0.2583	9.999e-05	0.000472543
PDF	16	69362524	69364498	18531	2	0.8488	0.1345	5.2176	0.2583	9.999e-05	0.000472543
SYVN1	11	64889252	64902004	13514	2	0.7824	0.1923	16.9237	0.2581	9.999e-05	0.000472543
WDR5	9	137000487	137025093	11506	2	0.7411	0.257	13.9104	0.258	9.999e-05	0.000472543
FNTA	8	42889337	42940931	10134	2	0.6188	0.3404	25.8685	0.2576	9.999e-05	0.000472543
MTCH1	6	36935917	36954074	7815	2	0.8515	0.127	73.3807	0.2573	9.999e-05	0.000472543
MRPL24	1	156707095	156711382	1571	2	0.7278	0.2722	47.2773	0.2572	9.999e-05	0.000472543
IARS	9	94972489	95056038	11112	2	0.7679	0.2239	25.1335	0.2572	9.999e-05	0.000472543
VCPKMT	14	50575350	50583318	16400	2	0.7767	0.1936	4.9005	0.257	9.999e-05	0.000472543
SEC16A	9	139334549	139372141	11534	2	0.7421	0.2459	13.529	0.257	9.999e-05	0.000472543
PCNP	3	101292939	101313281	4767	2	0.6222	0.3614	39.8456	0.2569	9.999e-05	0.000472543
FAM8A1	6	17600586	17611950	7576	2	0.8379	0.1251	4.1679	0.2567	9.999e-05	0.000472543
FLVCR1	1	213031597	213072705	2113	2	0.6853	0.3147	3.6026	0.2566	9.999e-05	0.000472543
C11orf24	11	68028803	68039469	13630	2	0.7479	0.2263	24.9821	0.2565	9.999e-05	0.000472543
MPZL3	11	118097409	118123065	14001	1	0.3643	0.5481	6.1553	0.2563	9.999e-05	0.000472543
EPHB4	7	100400187	100425121	9343	2	0.7332	0.2487	32.2702	0.2558	9.999e-05	0.000472543
POLR2J	7	102113565	102119354	9373	2	0.7324	0.2391	40.2507	0.2556	9.999e-05	0.000472543
NANP	20	25593571	25604811	22102	2	0.593	0.407	2.2144	0.2556	9.999e-05	0.000472543
LSM1	8	38020839	38034248	10088	2	0.6738	0.2652	30.2606	0.2554	9.999e-05	0.000472543
2007-03-01	2	160569000	160627538	3472	2	0.8721	0.1089	41.6136	0.255	9.999e-05	0.000472543
SNX13	7	17830385	17980124	8728	2	0.6164	0.3662	6.8039	0.2548	9.999e-05	0.000472543
RPS6KB2	11	67195931	67202872	13601	2	0.756	0.218	61.2157	0.2548	9.999e-05	0.000472543
TMEM230	20	5080486	5093749	21967	2	0.6433	0.3567	46.7307	0.2546	9.999e-05	0.000472543
EMC8	16	85805364	85833214	18659	2	0.8238	0.1556	14.2207	0.254	9.999e-05	0.000472543
MRPL49	11	64889655	64894843	13515	2	0.7824	0.1923	31.5425	0.2537	9.999e-05	0.000472543
TRIM37	17	57059999	57184282	19677	2	0.8478	0.1516	7.0766	0.2536	9.999e-05	0.000472543
ATXN3	14	92524896	92572965	16720	2	0.7739	0.1833	11.858	0.2534	9.999e-05	0.000472543
DBNL	7	44084239	44109055	8925	2	0.664	0.3283	43.0511	0.2533	9.999e-05	0.000472543
ATG3	3	112251356	112280893	4818	2	0.5662	0.4241	21.601	0.2533	9.999e-05	0.000472543
ALKBH1	14	78138747	78174363	16668	2	0.7614	0.2085	4.152	0.253	9.999e-05	0.000472543
MAP1LC3B	16	87417601	87438385	18668	2	0.8221	0.1572	21.8415	0.2527	9.999e-05	0.000472543
TAX1BP1	7	27778950	27884183	8803	2	0.6411	0.345	23.9552	0.2527	9.999e-05	0.000472543
TTYH3	7	2671585	2704436	8638	2	0.6146	0.368	40.473	0.2527	9.999e-05	0.000472543
DDRGK1	20	3170996	3185331	21938	2	0.6431	0.3569	25.206	0.2526	9.999e-05	0.000472543
SMG8	17	57286761	57292608	19680	2	0.8478	0.1516	4.9256	0.2526	9.999e-05	0.000472543
RAD51B	14	68286496	69196935	16556	2	0.7588	0.2122	5.7563	0.2526	9.999e-05	0.000472543
RHNO1	12	2985424	2998626	14216	2	0.7325	0.2675	21.8569	0.2526	9.999e-05	0.000472543
STX4	16	31044210	31054296	18238	2	0.8941	0.1058	36.7754	0.2516	9.999e-05	0.000472543
ORC5	7	103766788	103848495	9395	2	0.7306	0.2409	10.5645	0.2511	9.999e-05	0.000472543
AP5Z1	7	4815253	4833943	8645	2	0.6134	0.3687	9.6138	0.251	9.999e-05	0.000472543
RRBP1	20	17594323	17662940	22025	2	0.6301	0.3699	47.9611	0.2507	9.999e-05	0.000472543
PANK2	20	3869486	3907605	21955	2	0.6439	0.3561	12.7128	0.2505	9.999e-05	0.000472543
PPP1R7	2	242088991	242123067	4038	1	0.1068	0.8271	4.6183	0.2504	9.999e-05	0.000472543
XPO6	16	28109300	28223241	18145	2	0.898	0.1019	47.9472	0.2498	9.999e-05	0.000472543
GAPVD1	9	128024073	128129486	11385	2	0.7325	0.2635	8.2618	0.2497	9.999e-05	0.000472543
ZNF316	7	6676953	6694242	8679	2	0.614	0.3682	4.873	0.2496	9.999e-05	0.000472543
NCAPD2	12	6602522	6641121	14247	2	0.7381	0.262	33.4171	0.2496	9.999e-05	0.000472543
HGSNAT	8	42995556	43057998	10136	2	0.6188	0.3404	22.3588	0.2492	9.999e-05	0.000472543
RB1CC1	8	53535016	53658403	10171	2	0.511	0.4747	7.3378	0.2492	9.999e-05	0.000472543
DAD1	14	23033805	23058175	16214	2	0.7799	0.192	97.3313	0.2491	9.999e-05	0.000472543
FAM110A	20	814358	838106	21896	2	0.6358	0.3642	14.5054	0.2491	9.999e-05	0.000472543
USP10	16	84733584	84813528	18650	2	0.8257	0.1554	26.6842	0.249	9.999e-05	0.000472543
TBL2	7	72983262	72993121	9102	2	0.7356	0.2284	11.4312	0.2489	9.999e-05	0.000472543
NUDT22	11	63993413	63998158	13474	2	0.7999	0.1748	29.9709	0.2488	9.999e-05	0.000472543
AKT1	14	105235686	105262088	16838	2	0.7708	0.1863	54.4833	0.2484	9.999e-05	0.000472543
SNF8	17	47006678	47022479	19580	2	0.8611	0.1371	58.0902	0.2478	9.999e-05	0.000472543
PPP2R1B	11	111597632	111637151	13931	1	0.3568	0.5473	5.9211	0.2477	9.999e-05	0.000472543
KLHL36	16	84682131	84701292	18649	2	0.8257	0.1554	11.8214	0.2477	9.999e-05	0.000472543
TYW1	7	66460160	66704501	9076	2	0.7465	0.2253	4.0107	0.2477	9.999e-05	0.000472543
YWHAB	20	43514317	43537173	22304	2	0.6622	0.3377	77.1538	0.2475	9.999e-05	0.000472543
GIGYF1	7	100277130	100287071	9339	2	0.7279	0.2543	6.9033	0.2475	9.999e-05	0.000472543
PITPNM1	11	67259239	67273734	13608	2	0.756	0.218	23.4242	0.2474	9.999e-05	0.000472543
USP42	7	6144515	6201195	8669	2	0.614	0.3682	2.4218	0.2474	9.999e-05	0.000472543
C6orf226	6	42858005	42858554	7880	2	0.833	0.1381	10.1065	0.2474	9.999e-05	0.000472543
ORAOV1	11	69467844	69490184	13644	2	0.5702	0.4093	55.1054	0.2474	9.999e-05	0.000472543
LNP1	3	100120037	100175163	4756	2	0.6314	0.3513	1.1782	0.2473	9.999e-05	0.000472543
ATF2	2	175936978	176033110	3564	2	0.8417	0.1445	12.5344	0.2473	9.999e-05	0.000472543
INTS9	8	28625178	28747759	10038	1	0.2081	0.6912	3.4254	0.2473	9.999e-05	0.000472543
DNM1L	12	32832134	32898486	14503	2	0.7631	0.2369	20.3851	0.247	9.999e-05	0.000472543
NCBP1	9	100395908	100436030	11168	2	0.7602	0.2351	6.6376	0.2468	9.999e-05	0.000472543
ARHGAP5	14	32545320	32628934	16319	2	0.7947	0.17	21.2578	0.2464	9.999e-05	0.000472543
EXOC4	7	132937829	133751342	9545	2	0.7793	0.1519	9.9393	0.2463	9.999e-05	0.000472543
TIMM9	14	58875212	58894332	16472	2	0.7781	0.1924	26.7773	0.2463	9.999e-05	0.000472543
RAB22A	20	56884752	56942563	22455	2	0.6685	0.3314	6.1801	0.2463	9.999e-05	0.000472543
MBNL2	13	97873688	98046374	15888	1	0.1593	0.7512	15.4753	0.2462	9.999e-05	0.000472543
TIMM21	18	71815746	71826197	20307	1	0.2476	0.6035	12.5428	0.2461	9.999e-05	0.000472543
MRPL50	9	104149915	104160896	11204	2	0.7592	0.2362	4.5499	0.2459	9.999e-05	0.000472543
NEDD8	14	24686058	24701660	16273	2	0.7904	0.1801	118.092	0.2458	9.999e-05	0.000472543
PHB	17	47481414	47492246	19588	2	0.8614	0.1374	94.8763	0.2456	9.999e-05	0.000472543
C20orf196	20	5731039	5844558	21974	2	0.6419	0.3581	3.405	0.2455	9.999e-05	0.000472543
HDHD2	18	44633774	44676891	20182	1	0.2135	0.7084	5.6354	0.2454	9.999e-05	0.000472543
HTT	4	3076408	3245676	5477	1	0.2562	0.7213	7.6626	0.2453	9.999e-05	0.000472543
RIN2	20	19867165	19983101	22047	2	0.6193	0.3807	29.3755	0.2449	9.999e-05	0.000472543
SNX5	20	17922241	17949623	22027	2	0.6199	0.3801	41.7964	0.2447	9.999e-05	0.000472543
NOP9	14	24769068	24778330	16279	2	0.7904	0.1801	7.9871	0.2447	9.999e-05	0.000472543
PMPCB	7	102937869	102969958	9390	2	0.7305	0.241	18.4681	0.2446	9.999e-05	0.000472543
ISCA2	14	74960423	74963809	16624	2	0.7499	0.221	13.1016	0.2444	9.999e-05	0.000472543
VPS41	7	38762563	38971994	8897	2	0.6564	0.3293	11.0942	0.2441	9.999e-05	0.000472543
KIF16B	20	16252749	16554078	22016	2	0.6293	0.3708	7.437	0.2441	9.999e-05	0.000472543
METTL13	1	171750788	171783163	1809	2	0.6787	0.3212	9.1063	0.2439	9.999e-05	0.000472543
CARS2	13	111293759	111365950	15959	2	0.7617	0.1603	16.0387	0.2435	9.999e-05	0.000472543
B4GALT1	9	33104080	33167354	10800	2	0.7276	0.1765	54.3263	0.2433	9.999e-05	0.000472543
SERINC3	20	43124862	43150750	22298	2	0.6622	0.3377	37.4815	0.2431	9.999e-05	0.000472543
OR2A9P	7	143991573	143998027	9684	2	0.7838	0.1047	10.9478	0.2427	9.999e-05	0.000472543
ZFP14	19	36827162	36870101	21097	2	0.895	0.1041	1.277	0.2425	9.999e-05	0.000472543
SIRT5	6	13574816	13614790	7557	2	0.8367	0.1264	6.3747	0.2425	9.999e-05	0.000472543
TRUB2	9	131071382	131085021	11424	2	0.7351	0.2615	14.6671	0.2424	9.999e-05	0.000472543
CHKA	11	67820326	67888911	13629	2	0.7394	0.2348	5.9818	0.2423	9.999e-05	0.000472543
FASTKD5	20	3127165	3140543	21937	2	0.6431	0.3569	5.8451	0.2422	9.999e-05	0.000472543
KIAA0196	8	126036502	126104082	10530	2	0.2781	0.7199	11.7378	0.2421	9.999e-05	0.000472543
MUS81	11	65624597	65635124	13543	2	0.7551	0.22	15.7287	0.2417	9.999e-05	0.000472543
WBP11	12	14939410	14956474	14411	2	0.764	0.236	18.4946	0.2415	9.999e-05	0.000472543
MGME1	20	17949556	17971765	22029	2	0.6199	0.3801	16.5094	0.2415	9.999e-05	0.000472543
STRAP	12	16035325	16056412	14422	2	0.764	0.236	51.6282	0.2414	9.999e-05	0.000472543
POGK	1	166808681	166825581	1745	2	0.6824	0.3175	7.2844	0.2411	9.999e-05	0.000472543
PPP2R5C	14	102228135	102394326	16796	2	0.7645	0.1862	38.3922	0.2411	9.999e-05	0.000472543
MANBAL	20	35918041	35945663	22244	2	0.6488	0.3513	27.4646	0.2409	9.999e-05	0.000472543
CCDC107	9	35658301	35661508	10866	2	0.6988	0.2067	16.5567	0.2407	9.999e-05	0.000472543
MIOS	7	7606503	7648560	8692	2	0.6083	0.374	5.8306	0.2405	9.999e-05	0.000472543
SLC44A1	9	108006903	108201452	11231	2	0.7444	0.2514	24.6624	0.2404	9.999e-05	0.000472543
URM1	9	131133598	131153015	11428	2	0.7351	0.2615	18.0592	0.2403	9.999e-05	0.000472543
OSBP	11	59341871	59383617	13346	2	0.8155	0.1593	12.2499	0.24	9.999e-05	0.000472543
MTFR1	8	66556969	66683496	10223	2	0.4538	0.5382	12.6755	0.2399	9.999e-05	0.000472543
PDRG1	20	30532758	30539895	22132	2	0.5928	0.4072	8.1804	0.2396	9.999e-05	0.000472543
KIAA1324L	7	86506222	86689015	9191	2	0.7417	0.2327	5.86	0.2395	9.999e-05	0.000472543
PPP2R2A	8	26149007	26230196	10011	1	0.2295	0.6656	14.1888	0.2394	9.999e-05	0.000472543
PYROXD1	12	21590549	21623300	14447	2	0.7537	0.2463	4.2585	0.2394	9.999e-05	0.000472543
NOL8	9	95059640	95087918	11113	2	0.7679	0.2239	11.6627	0.2393	9.999e-05	0.000472543
TRMT10C	3	101280706	101285290	4766	2	0.6222	0.3614	9.6137	0.2391	9.999e-05	0.000472543
ADCK2	7	140372953	140396061	9600	2	0.7961	0.135	9.1316	0.2389	9.999e-05	0.000472543
CLDND1	3	98216756	98241910	4741	2	0.6451	0.3322	52.115	0.2387	9.999e-05	0.000472543
ADD1	4	2845584	2931803	5473	1	0.2562	0.7213	26.0406	0.2385	9.999e-05	0.000472543
UBE2V2	8	48920960	48977268	10157	2	0.5511	0.4303	25.1774	0.2384	9.999e-05	0.000472543
SCRN2	17	45915058	45918699	19550	2	0.8614	0.1368	11.8629	0.2382	9.999e-05	0.000472543
ARL13B	3	93698983	93774512	4703	2	0.694	0.2676	4.9857	0.2381	9.999e-05	0.000472543
CHCHD3	7	132469629	132766848	9544	2	0.7793	0.1519	17.1029	0.238	9.999e-05	0.000472543
RNF139	8	125486979	125500155	10524	2	0.2781	0.7199	9.6401	0.238	9.999e-05	0.000472543
BZW2	7	16685756	16746148	8722	2	0.6164	0.3661	34.4512	0.2379	9.999e-05	0.000472543
KDM5A	12	389295	498620	14196	2	0.7224	0.2776	11.9684	0.2379	9.999e-05	0.000472543
ZC3H8	2	112969102	113012713	3218	2	0.8596	0.1265	7.7144	0.2377	9.999e-05	0.000472543
IMPAD1	8	57870492	57906403	10195	2	0.5012	0.4891	10.6875	0.2374	9.999e-05	0.000472543
CEP72	5	612387	667283	6423	2	0.5072	0.4927	4.6314	0.2373	9.999e-05	0.000472543
SHANK2	11	70313961	70963623	13652	2	0.6069	0.3623	8.1499	0.2372	9.999e-05	0.000472543
WDR20	14	102605840	102691184	16799	2	0.7645	0.1862	6.1205	0.237	9.999e-05	0.000472543
BAIAP2L1	7	97920963	98030380	9271	2	0.728	0.2541	14.3009	0.2369	9.999e-05	0.000472543
FOXM1	12	2966847	2986206	14215	2	0.7325	0.2675	36.4724	0.2368	9.999e-05	0.000472543
ARHGAP32	11	128834955	129149219	14163	1	0.3752	0.5324	6.676	0.2367	9.999e-05	0.000472543
MAEA	4	1283639	1333935	5450	1	0.2558	0.7217	17.8146	0.2367	9.999e-05	0.000472543
UBQLN1	9	86274878	86323118	11058	2	0.7713	0.2061	39.5416	0.2366	9.999e-05	0.000472543
DDX31	9	135468384	135545788	11484	2	0.7423	0.2556	4.7728	0.2366	9.999e-05	0.000472543
LRRC23	12	6982733	7023407	14268	2	0.7381	0.262	4.9104	0.2356	9.999e-05	0.000472543
MADD	11	47290712	47351582	13090	2	0.8626	0.1068	11.9318	0.2356	9.999e-05	0.000472543
FAM206A	9	111696461	111713024	11248	2	0.7439	0.2519	9.1414	0.2354	9.999e-05	0.000472543
ZNF527	19	37861963	37883968	21117	2	0.8946	0.1041	2.4628	0.2354	9.999e-05	0.000472543
RPL38	17	72199721	72206794	19791	2	0.8454	0.154	1099.89	0.2354	9.999e-05	0.000472543
CCDC85C	14	99977603	100070363	16780	2	0.7747	0.1761	20.1233	0.2354	9.999e-05	0.000472543
DNAJC25	9	114393632	114432508	11270	2	0.7409	0.2548	1.6939	0.2351	9.999e-05	0.000472543
PPDPF	20	62152077	62153559	22512	2	0.6722	0.3277	195.668	0.2351	9.999e-05	0.000472543
TPI1	12	6976283	6980112	14266	2	0.7381	0.262	465.756	0.2349	9.999e-05	0.000472543
SLC25A1	22	19163095	19166343	22946	2	0.8181	0.1817	39.5921	0.2349	9.999e-05	0.000472543
DUS2	16	68021649	68113223	18508	2	0.8497	0.1342	10.617	0.2347	9.999e-05	0.000472543
FITM2	20	42931478	42939809	22293	2	0.6622	0.3377	1.7019	0.2347	9.999e-05	0.000472543
EHBP1L1	11	65343509	65360121	13531	2	0.7652	0.2098	23.6156	0.2346	9.999e-05	0.000472543
SAP30BP	17	73663196	73704142	19836	2	0.8442	0.1553	34.1141	0.234	9.999e-05	0.000472543
PHF20	20	34359896	34538303	22218	2	0.6182	0.3819	10.837	0.2337	9.999e-05	0.000472543
LRFN4	11	66624118	66627946	13588	2	0.756	0.2185	19.891	0.2335	9.999e-05	0.000472543
IRX2	5	2745959	2752969	6442	2	0.5133	0.4867	7.6164	0.2335	9.999e-05	0.000472543
RNF40	16	30773066	30787628	18228	2	0.8986	0.1013	50.3164	0.2332	9.999e-05	0.000472543
KARS	16	75661622	75682541	18602	2	0.8499	0.1328	60.222	0.2331	9.999e-05	0.000472543
LSM14B	20	60697517	60710434	22479	2	0.6735	0.3264	14.8869	0.2331	9.999e-05	0.000472543
COG5	7	106842000	107204959	9415	2	0.7273	0.2346	8.2214	0.232	9.999e-05	0.000472543
ITFG2	12	2921788	2968957	14213	2	0.7325	0.2675	8.4463	0.2318	9.999e-05	0.000472543
PIGT	20	44044717	44054884	22322	2	0.6724	0.3275	45.8256	0.2314	9.999e-05	0.000472543
BRI3	7	97881691	97937162	9270	2	0.728	0.2541	82.8755	0.2314	9.999e-05	0.000472543
FOXJ2	12	8185299	8208099	14297	2	0.7365	0.2636	5.9321	0.2309	9.999e-05	0.000472543
TMEM203	9	140098534	140100090	11574	2	0.7414	0.2567	12.569	0.2307	9.999e-05	0.000472543
RFWD2	1	175913967	176176629	1840	2	0.6867	0.3132	12.9214	0.2307	9.999e-05	0.000472543
TMEM189	20	48697663	48770335	22396	2	0.669	0.3309	42.7948	0.2304	9.999e-05	0.000472543
CAPN15	16	577717	604636	17806	2	0.893	0.107	21.6605	0.2303	9.999e-05	0.000472543
NDUFS8	11	67798084	67804111	13627	2	0.7394	0.2348	126.035	0.2302	9.999e-05	0.000472543
SH2D4A	8	19171128	19253729	9953	1	0.2541	0.6314	11.3383	0.2301	9.999e-05	0.000472543
MRPL36	5	1798500	1801480	6439	2	0.5132	0.4867	62.5946	0.23	9.999e-05	0.000472543
UBE2L3	22	21903736	21978323	23010	2	0.8053	0.1943	29.938	0.23	9.999e-05	0.000472543
KAT5	11	65479467	65487075	13536	2	0.7652	0.2098	19.8189	0.2299	9.999e-05	0.000472543
NFS1	20	34255977	34287281	22214	2	0.6182	0.3819	10.9902	0.2296	9.999e-05	0.000472543
PICALM	11	85668727	85780924	13783	1	0.2862	0.6408	45.8254	0.2296	9.999e-05	0.000472543
MYCBP2	13	77618792	77901185	15815	2	0.7381	0.1693	26.8038	0.2295	9.999e-05	0.000472543
AP1G2	14	24028774	24037279	16250	2	0.7806	0.1912	35.4173	0.2294	9.999e-05	0.000472543
ARL8A	1	202102532	202113869	1984	2	0.6789	0.3211	14.6443	0.2293	9.999e-05	0.000472543
BRF1	14	105675623	105781926	16850	2	0.7708	0.1863	7.2521	0.2293	9.999e-05	0.000472543
KCTD2	17	73028670	73061984	19816	2	0.8448	0.1547	6.7184	0.2292	9.999e-05	0.000472543
SPIRE1	18	12446511	12658133	20045	2	0.8116	0.1882	9.4314	0.229	9.999e-05	0.000472543
MTMR12	5	32227100	32313115	6515	2	0.5729	0.427	6.9888	0.229	9.999e-05	0.000472543
ZBTB43	9	129567285	129600489	11391	2	0.735	0.2615	4.0483	0.2289	9.999e-05	0.000472543
HNRNPA3	2	178077291	178088686	3580	2	0.8417	0.1445	201.86	0.2288	9.999e-05	0.000472543
MVP	16	29831715	29859355	18186	2	0.8986	0.1013	135.888	0.2285	9.999e-05	0.000472543
ATRN	20	3451687	3631769	21943	2	0.6434	0.3567	13.0286	0.2285	9.999e-05	0.000472543
EHD1	11	64619114	64655768	13498	2	0.7925	0.1822	48.4468	0.2284	9.999e-05	0.000472543
FAM120A	9	96214004	96328397	11132	2	0.7679	0.2239	31.4065	0.2284	9.999e-05	0.000472543
H2AFZP4	11	70125027	70125403	13650	2	0.547	0.4326	0.588	0.2283	9.999e-05	0.000472543
DOLK	9	131707809	131709898	11443	2	0.7351	0.2615	7.548	0.2278	9.999e-05	0.000472543
UCKL1	20	62571186	62587769	22529	2	0.6722	0.3277	10.5329	0.2278	9.999e-05	0.000472543
BRIX1	5	34915481	34926101	6529	2	0.5841	0.4159	23.0312	0.2276	9.999e-05	0.000472543
NARF	17	80416056	80448413	19966	2	0.8341	0.1655	39.5031	0.2276	9.999e-05	0.000472543
CHMP5	9	33264940	33281977	10803	2	0.7276	0.1765	63.6742	0.2276	9.999e-05	0.000472543
RGS12	4	3294755	3441640	5479	1	0.2566	0.721	19.9343	0.2275	9.999e-05	0.000472543
LRRC45	17	79981178	79989027	19949	2	0.8341	0.1655	8.15	0.2274	9.999e-05	0.000472543
GOLGA2	9	131018108	131038274	11422	2	0.7351	0.2615	22.4606	0.2274	9.999e-05	0.000472543
PANX1	11	93862094	93915138	13839	1	0.3139	0.6239	12.4732	0.2271	9.999e-05	0.000472543
ABCF3	3	183903811	183911800	5308	2	0.1923	0.8075	28.6758	0.227	9.999e-05	0.000472543
DNAJB11	3	186285192	186315061	5337	2	0.1923	0.8075	43.6287	0.2269	9.999e-05	0.000472543
COMMD5	8	146066427	146079121	10636	2	0.2669	0.7306	12.2415	0.2267	9.999e-05	0.000472543
SNRPC	6	34725183	34741571	7775	2	0.8503	0.1281	77.6574	0.2266	9.999e-05	0.000472543
GOLGA7	8	41347915	41368499	10114	2	0.6268	0.3281	26.0054	0.2266	9.999e-05	0.000472543
APOPT1	14	104029299	104073860	16823	2	0.7708	0.1863	20.514	0.2264	9.999e-05	0.000472543
RALY	20	32581452	32696114	22175	2	0.5978	0.4023	107.078	0.2264	9.999e-05	0.000472543
GOLPH3	5	32124810	32174456	6514	2	0.5634	0.4366	20.7903	0.2263	9.999e-05	0.000472543
SAV1	14	51098776	51135049	16408	2	0.7826	0.1877	8.3431	0.2263	9.999e-05	0.000472543
DENND1A	9	126141933	126692431	11368	2	0.7363	0.2597	9.2944	0.2259	9.999e-05	0.000472543
MEN1	11	64570982	64578766	13496	2	0.7925	0.1822	12.0139	0.2258	9.999e-05	0.000472543
CLUL1	18	596988	650334	19982	2	0.7962	0.2032	2.4513	0.2257	9.999e-05	0.000472543
ADRM1	20	60877149	60883918	22485	2	0.6735	0.3264	56.3825	0.2257	9.999e-05	0.000472543
ANKIB1	7	91875548	92030698	9223	2	0.7178	0.2589	7.8415	0.2256	9.999e-05	0.000472543
STX17	9	102668915	102732618	11188	2	0.7602	0.2351	5.7182	0.2255	9.999e-05	0.000472543
NDUFS6	5	1801514	1816719	6440	2	0.5132	0.4867	69.2908	0.2255	9.999e-05	0.000472543
NUTF2	16	67880635	67906470	18498	2	0.8497	0.1342	97.2432	0.2255	9.999e-05	0.000472543
ATXN7L1	7	105245514	105517050	9405	2	0.7278	0.2341	2.8913	0.2254	9.999e-05	0.000472543
COA6	1	234509202	234519795	2272	2	0.6966	0.3034	35.2327	0.2253	9.999e-05	0.000472543
SUMO2	17	73163408	73179078	19822	2	0.8448	0.1547	166.803	0.2252	9.999e-05	0.000472543
DIDO1	20	61509090	61569304	22500	2	0.6722	0.3277	9.1029	0.2252	9.999e-05	0.000472543
GALT	9	34638130	34651032	10841	2	0.6988	0.2067	12.6544	0.2249	9.999e-05	0.000472543
KLHL42	12	27932953	27955973	14483	2	0.7534	0.2466	5.4064	0.2248	9.999e-05	0.000472543
RNF31	14	24615892	24629870	16264	2	0.7904	0.1801	18.1344	0.2245	9.999e-05	0.000472543
JTB	1	153946745	153950164	1484	2	0.7457	0.2542	49.9721	0.224	9.999e-05	0.000472543
GLG1	16	74485856	74641012	18583	2	0.8399	0.1436	39.931	0.2239	9.999e-05	0.000472543
UBN2	7	138915102	138992982	9585	2	0.7967	0.1343	1.4921	0.2237	9.999e-05	0.000472543
ZDHHC7	16	85007787	85045141	18652	2	0.8257	0.1554	18.7233	0.2237	9.999e-05	0.000472543
METTL3	14	21966277	21979517	16078	2	0.7789	0.1928	13.7363	0.2235	9.999e-05	0.000472543
KIF3B	20	30865467	30922814	22141	2	0.5928	0.4072	7.99	0.2234	9.999e-05	0.000472543
CNPPD1	2	220036619	220042828	3851	1	0.1008	0.8377	5.8349	0.2231	9.999e-05	0.000472543
MAF1	8	145159402	145162514	10617	2	0.2669	0.7307	46.6564	0.2231	9.999e-05	0.000472543
FKTN	9	108320411	108403399	11233	2	0.7439	0.2417	2.2757	0.2231	9.999e-05	0.000472543
GFOD2	16	67708434	67753324	18493	2	0.8497	0.1342	10.9392	0.223	9.999e-05	0.000472543
YTHDF3	8	64081112	64125346	10216	2	0.4702	0.5217	12.3121	0.2228	9.999e-05	0.000472543
GPS1	17	80008567	80015346	19953	2	0.8341	0.1655	45.5529	0.2228	9.999e-05	0.000472543
KIAA1161	9	34366668	34376851	10831	2	0.6988	0.2067	6.8299	0.2227	9.999e-05	0.000472543
RALGAPB	20	37101459	37207504	22258	2	0.646	0.354	6.653	0.2226	9.999e-05	0.000472543
NAA20	20	19997760	20014299	22048	2	0.6193	0.3807	52.6117	0.2225	9.999e-05	0.000472543
EIF3D	22	36906897	36925483	23287	2	0.816	0.1836	93.1301	0.2225	9.999e-05	0.000472543
LPIN2	18	2916992	3013313	19993	2	0.7757	0.2237	10.7642	0.222	9.999e-05	0.000472543
MRPL32	7	42971799	42988557	8912	2	0.664	0.3283	25.9503	0.2219	9.999e-05	0.000472543
ATP5B	12	57031959	57039798	14809	2	0.8319	0.168	284.218	0.2219	9.999e-05	0.000472543
LRCH4	7	100169855	100183776	9331	2	0.7279	0.2543	12.1281	0.2219	9.999e-05	0.000472543
TUBB3	16	89985573	90002500	18710	2	0.8203	0.159	81.7585	0.2219	9.999e-05	0.000472543
TRIO	5	14143811	14532235	6471	2	0.5174	0.4826	14.3425	0.2216	9.999e-05	0.000472543
ZNF546	19	40490041	40523514	21195	2	0.8941	0.1049	2.4509	0.2215	9.999e-05	0.000472543
SPATA2	20	48519928	48532080	22390	2	0.669	0.3309	2.7407	0.2215	9.999e-05	0.000472543
CEP97	3	101442769	101489406	4771	2	0.6222	0.3614	2.5731	0.2214	9.999e-05	0.000472543
TTC30A	2	178477720	178483694	3585	2	0.8498	0.1343	2.4037	0.2213	9.999e-05	0.000472543
TRAPPC6B	14	39617015	39639736	16364	2	0.7821	0.186	5.9666	0.221	9.999e-05	0.000472543
GTF3C4	9	135545422	135570342	11485	2	0.7423	0.2556	4.5392	0.221	9.999e-05	0.000472543
KPNA3	13	50273447	50367057	15689	1	0.1991	0.6746	4.0815	0.2209	9.999e-05	0.000472543
COPS5	8	67955314	67996018	10240	2	0.4539	0.5382	20.3054	0.2207	9.999e-05	0.000472543
DAB2IP	9	124329336	124547809	11334	2	0.7453	0.2506	21.5511	0.2207	9.999e-05	0.000472543
PPP4C	16	30087299	30096698	18200	2	0.8986	0.1013	88.6218	0.2207	9.999e-05	0.000472543
POLR1C	6	43477440	43497323	7906	2	0.833	0.1381	18.3556	0.2206	9.999e-05	0.000472543
SLC38A10	17	79218800	79269347	19923	2	0.8341	0.1655	20.9269	0.2203	9.999e-05	0.000472543
TRAM1	8	71485677	71520622	10256	2	0.4254	0.5666	34.8322	0.2202	9.999e-05	0.000472543
GRB2	17	73314157	73401790	19828	2	0.8442	0.1553	26.3444	0.2198	9.999e-05	0.000472543
ZNHIT1	7	100860949	100867471	9360	2	0.7335	0.2391	39.5703	0.2198	9.999e-05	0.000472543
FAM83F	22	40390953	40439533	23366	2	0.83	0.1695	15.8327	0.2198	9.999e-05	0.000472543
TOMM6	6	41755400	41757636	7863	2	0.8333	0.1377	136.46	0.2196	9.999e-05	0.000472543
CHST12	7	2443223	2474242	8633	2	0.6146	0.368	4.4856	0.2196	9.999e-05	0.000472543
OR7E38P	7	97595402	97596386	9265	2	0.7276	0.2545	7.2301	0.2196	9.999e-05	0.000472543
C7orf50	7	1036622	1177896	8617	2	0.6057	0.3769	34.2693	0.2194	9.999e-05	0.000472543
NAPB	20	23355159	23402125	22072	2	0.593	0.407	2.3089	0.2192	9.999e-05	0.000472543
MINA	3	97660662	97691301	4720	2	0.6508	0.3266	8.0514	0.2191	9.999e-05	0.000472543
ZNF407	18	72265106	72777627	20314	1	0.2468	0.6029	1.0249	0.219	9.999e-05	0.000472543
RAB14	9	123940415	123985292	11329	2	0.7453	0.2506	15.9661	0.2189	9.999e-05	0.000472543
POLD2	7	44154286	44163957	8929	2	0.664	0.3283	57.7044	0.2188	9.999e-05	0.000472543
MRPS35	12	27863706	27909228	14481	2	0.7534	0.2466	19.9762	0.2186	9.999e-05	0.000472543
PPOX	1	161136200	161147803	1687	2	0.6831	0.3169	5.1123	0.2186	9.999e-05	0.000472543
ZSCAN21	7	99647390	99662661	9302	2	0.7279	0.2543	3.9067	0.2185	9.999e-05	0.000472543
CASP1	11	104896170	104972158	13887	1	0.3591	0.5366	26.3518	0.2183	9.999e-05	0.000472543
ARL2	11	64781585	64789656	13503	2	0.7824	0.1923	43.7824	0.2182	9.999e-05	0.000472543
CRY2	11	45868669	45904798	13067	2	0.8627	0.1068	7.5609	0.2182	9.999e-05	0.000472543
EEFSEC	3	127872297	128127485	4943	2	0.4609	0.5334	9.0572	0.2182	9.999e-05	0.000472543
FASTKD3	5	7859272	7869150	6456	2	0.5145	0.4855	5.669	0.218	9.999e-05	0.000472543
CDK2AP2	11	67273968	67276120	13609	2	0.756	0.218	48.0255	0.2179	9.999e-05	0.000472543
SEC11C	18	56806709	56826068	20247	1	0.221	0.6866	21.9701	0.2178	9.999e-05	0.000472543
NUP133	1	229577045	229644103	2240	2	0.6899	0.3101	5.6451	0.2178	9.999e-05	0.000472543
KIAA1429	8	95499921	95565757	10384	2	0.3968	0.599	16.0044	0.2176	9.999e-05	0.000472543
BACE1	11	117156402	117186975	13988	1	0.3638	0.5469	7.5548	0.2175	9.999e-05	0.000472543
SS18L1	20	60718822	60757540	22481	2	0.6735	0.3264	3.5607	0.2175	9.999e-05	0.000472543
ARFGEF1	8	68085747	68255912	10242	2	0.4539	0.5382	10.2777	0.2171	9.999e-05	0.000472543
BLOC1S5	6	8013800	8064647	7527	2	0.8335	0.1301	4.3067	0.217	9.999e-05	0.000472543
C8orf33	8	146277764	146281416	10641	2	0.2669	0.7306	12.2525	0.2169	9.999e-05	0.000472543
ATG4B	2	242576628	242613272	4046	1	0.1069	0.8269	7.3782	0.2168	9.999e-05	0.000472543
ZNF507	19	32836500	32878573	20994	2	0.8946	0.1052	5.7235	0.2168	9.999e-05	0.000472543
CTSA	20	44518783	44527459	22351	2	0.6761	0.3238	67.0965	0.2163	9.999e-05	0.000472543
TOR2A	9	130493803	130497604	11404	2	0.7351	0.2615	6.8873	0.2162	9.999e-05	0.000472543
MAP4K5	14	50885219	51027844	16405	2	0.7826	0.1877	10.3194	0.2161	9.999e-05	0.000472543
SYS1	20	43990577	44005438	22318	2	0.6724	0.3275	10.8625	0.2161	9.999e-05	0.000472543
COX11	17	53029263	53046146	19638	2	0.8575	0.1419	12.7258	0.2161	9.999e-05	0.000472543
DHX38	16	72127461	72146811	18576	2	0.84	0.1435	16.812	0.216	9.999e-05	0.000472543
EEF1E1	6	8073593	8102811	7529	2	0.8335	0.1301	12.0412	0.2159	9.999e-05	0.000472543
ACVR1	2	158592958	158732374	3457	2	0.8799	0.1016	22.6958	0.2159	9.999e-05	0.000472543
INPPL1	11	71934745	71950149	13682	2	0.7292	0.2127	21.7485	0.2156	9.999e-05	0.000472543
VPS4A	16	69345259	69358949	18529	2	0.8488	0.1345	13.3249	0.2156	9.999e-05	0.000472543
C17orf80	17	71228372	71245091	19787	2	0.8463	0.1532	4.7645	0.2152	9.999e-05	0.000472543
MRPS12	19	39421188	39423802	21156	2	0.8941	0.1049	51.2835	0.2152	9.999e-05	0.000472543
TSHZ1	18	72922710	73001905	20316	1	0.2468	0.6029	3.9387	0.2151	9.999e-05	0.000472543
ZBTB14	18	5289018	5297052	20004	2	0.78	0.2194	3.4127	0.215	9.999e-05	0.000472543
CDIPT	16	29869678	29875057	18187	2	0.8986	0.1013	54.8909	0.2146	9.999e-05	0.000472543
BCL9L	11	118764584	118796317	14019	1	0.3651	0.5465	24.3399	0.2146	9.999e-05	0.000472543
MRPS7	17	73257755	73262454	19825	2	0.8448	0.1547	41.4957	0.2143	9.999e-05	0.000472543
KRTCAP2	1	155141884	155145951	1520	2	0.7444	0.2555	85.8338	0.2142	9.999e-05	0.000472543
PIGN	18	59710800	59854351	20267	1	0.2416	0.6586	6.8424	0.2136	9.999e-05	0.000472543
FAM177A1	14	35514113	35582336	16331	2	0.783	0.1821	33.7942	0.2135	9.999e-05	0.000472543
DAP	5	10679342	10761384	6467	2	0.5095	0.4904	32.4945	0.2135	9.999e-05	0.000472543
ENDOG	9	131580753	131584956	11440	2	0.7351	0.2615	7.3791	0.2133	9.999e-05	0.000472543
ZFPL1	11	64851695	64855870	13508	2	0.7824	0.1923	19.2763	0.2132	9.999e-05	0.000472543
CEP89	19	33369902	33462897	21003	2	0.8946	0.1052	6.6332	0.2125	9.999e-05	0.000472543
NDUFAF4P2	7	93474101	93474643	9236	2	0.7178	0.2591	0.0606	0.2121	9.999e-05	0.000472543
UBR5	8	103265240	103425069	10432	2	0.379	0.6181	17.3338	0.2121	9.999e-05	0.000472543
SRP68	17	74035184	74068734	19852	2	0.8442	0.1553	27.1838	0.212	9.999e-05	0.000472543
VCPIP1	8	67540722	67579452	10232	2	0.4539	0.5382	1.9134	0.2118	9.999e-05	0.000472543
FAM3C	7	120988905	121036418	9472	2	0.7618	0.1761	47.6189	0.2117	9.999e-05	0.000472543
CHMP4B	20	32399110	32442172	22172	2	0.5978	0.4023	52.0287	0.2117	9.999e-05	0.000472543
UAP1L1	9	139971953	139978991	11565	2	0.7414	0.2567	6.2423	0.2114	9.999e-05	0.000472543
DAGLB	7	6448757	6523821	8673	2	0.614	0.3682	6.4093	0.2112	9.999e-05	0.000472543
KIAA2026	9	5881596	6007901	10680	1	0.195	0.6633	3.678	0.2111	9.999e-05	0.000472543
STEAP2	7	89796904	89867451	9211	2	0.7388	0.2357	3.4295	0.2109	9.999e-05	0.000472543
MYL12B	18	3261907	3278282	19996	2	0.7757	0.2237	1416.91	0.2109	9.999e-05	0.000472543
SLC37A2	11	124932963	124959131	14131	1	0.375	0.5337	14.2447	0.2107	9.999e-05	0.000472543
PCID2	13	113831891	113863029	15976	2	0.7536	0.1693	10.9095	0.2105	9.999e-05	0.000472543
EIF4A3	17	78109013	78120982	19908	2	0.834	0.1655	53.8645	0.2105	9.999e-05	0.000472543
PHF2	9	96338689	96441869	11133	2	0.7679	0.2239	7.0905	0.2104	9.999e-05	0.000472543
BUD31	7	99006264	99017239	9280	2	0.7279	0.2543	53.6101	0.2104	9.999e-05	0.000472543
FNTB	14	65381203	65529368	16528	2	0.7482	0.2231	10.3502	0.2103	9.999e-05	0.000472543
ALG2	9	101978708	101984238	11184	2	0.7602	0.2351	9.0875	0.2103	9.999e-05	0.000472543
LAMTOR4	7	99746530	99753567	9311	2	0.7279	0.2543	100.7	0.2103	9.999e-05	0.000472543
SNX15	11	64794880	64808044	13504	2	0.7824	0.1923	9.1312	0.21	9.999e-05	0.000472543
PCYT2	17	79858841	79869340	19942	2	0.8341	0.1655	12.9738	0.2099	9.999e-05	0.000472543
IL18	11	112013974	112034840	13947	1	0.3568	0.5473	22.2673	0.2099	9.999e-05	0.000472543
JAG1	20	10618332	10654694	21996	2	0.6378	0.3622	63.445	0.2098	9.999e-05	0.000472543
OSTCP8	9	33968069	33968516	10824	2	0.7072	0.1965	0.1095	0.2096	9.999e-05	0.000472543
GRPEL1	4	7060633	7069924	5519	1	0.2574	0.7158	15.7076	0.2096	9.999e-05	0.000472543
GTPBP8	3	112709765	112733907	4823	2	0.5607	0.4295	6.6492	0.2096	9.999e-05	0.000472543
PYCRL	8	144686083	144691943	10604	2	0.2728	0.7247	6.9949	0.2094	9.999e-05	0.000472543
GPATCH1	19	33571786	33621448	21006	2	0.8946	0.1052	4.2492	0.2093	9.999e-05	0.000472543
PYCR2	1	226107578	226111978	2188	2	0.6869	0.313	41.5618	0.2093	9.999e-05	0.000472543
RBAK	7	5085452	5109119	8651	2	0.6134	0.3687	2.2147	0.209	9.999e-05	0.000472543
SLC25A11	17	4840425	4843546	18823	1	0.1124	0.8665	17.2874	0.209	9.999e-05	0.000472543
MAP4K2	11	64556290	64570713	13495	2	0.7925	0.1822	13.378	0.2089	9.999e-05	0.000472543
EIF2B5	3	183852826	184402546	5305	2	0.1923	0.8075	33.4566	0.2089	9.999e-05	0.000472543
JAK2	9	4985033	5128183	10664	1	0.1911	0.6686	4.4612	0.2088	9.999e-05	0.000472543
MPC2	1	167885967	167906278	1759	2	0.6828	0.3172	23.8782	0.2088	9.999e-05	0.000472543
C2CD2L	11	118972908	118989252	14027	1	0.3651	0.5465	2.0761	0.2086	9.999e-05	0.000472543
ALAD	9	116148597	116163613	11295	2	0.7431	0.2527	9.5017	0.2084	9.999e-05	0.000472543
SUGT1	13	53226844	53275044	15727	1	0.2002	0.6727	7.7763	0.2084	9.999e-05	0.000472543
NRSN2	20	327426	340304	21887	2	0.6358	0.3642	14.6131	0.2083	9.999e-05	0.000472543
MZT1	13	73282495	73301825	15791	2	0.7186	0.191	11.3029	0.2082	9.999e-05	0.000472543
TACO1	17	61678231	61685725	19725	2	0.8478	0.1516	12.7973	0.208	9.999e-05	0.000472543
PLEKHA5	12	19282648	19529334	14436	2	0.7537	0.2463	12.1199	0.208	9.999e-05	0.000472543
AAMP	2	219128850	219134980	3827	1	0.1008	0.8377	10.2282	0.2079	9.999e-05	0.000472543
SHARPIN	8	145153536	145163027	10616	2	0.2669	0.7307	28.9843	0.2076	9.999e-05	0.000472543
TGS1	8	56685701	56738007	10184	2	0.5059	0.4844	5.574	0.2075	9.999e-05	0.000472543
NME2	17	49230951	49249105	19628	2	0.8594	0.14	430.848	0.2073	9.999e-05	0.000472543
TRIP13	5	892758	919472	6429	2	0.5172	0.4824	12.3766	0.207	9.999e-05	0.000472543
BORA	13	73302061	73330336	15792	2	0.7186	0.191	7.7532	0.2068	9.999e-05	0.000472543
MEPCE	7	100026413	100031741	9325	2	0.7279	0.2543	17.1746	0.2065	9.999e-05	0.000472543
C5orf51	5	41904290	41921738	6574	2	0.6136	0.3864	5.1609	0.2064	9.999e-05	0.000472543
CTDSP1	2	219262979	219270664	3831	1	0.1008	0.8377	8.9609	0.2062	9.999e-05	0.000472543
SPNS1	16	28985542	28995869	18168	2	0.898	0.1019	25.8634	0.2059	9.999e-05	0.000472543
TMEM70	8	74884672	74895018	10275	2	0.4083	0.587	11.1067	0.2059	9.999e-05	0.000472543
IST1	16	71879899	71962913	18567	2	0.84	0.1435	58.6207	0.2059	9.999e-05	0.000472543
JMJD6	17	74708919	74722866	19873	2	0.8444	0.1551	13.2637	0.2058	9.999e-05	0.000472543
PUS3	11	125763381	125773116	14145	1	0.375	0.5337	2.9328	0.2057	9.999e-05	0.000472543
TXNDC11	16	11772936	11836734	18006	2	0.87	0.13	15.6183	0.2051	9.999e-05	0.000472543
ATP6V1C1	8	104033291	104085279	10441	2	0.3768	0.6203	15.2968	0.2051	9.999e-05	0.000472543
PTBP3	9	114980715	115095947	11276	2	0.7419	0.2539	22.247	0.2048	9.999e-05	0.000472543
CMIP	16	81478775	81745367	18628	2	0.825	0.1565	49.5129	0.2048	9.999e-05	0.000472543
PAFAH1B2	11	117014983	117047610	13983	1	0.3638	0.5469	15.8463	0.2047	9.999e-05	0.000472543
TDRD7	9	100174232	100258407	11165	2	0.7602	0.2351	4.8588	0.2047	9.999e-05	0.000472543
HSDL2	9	115142217	115234690	11278	2	0.7419	0.2539	8.4765	0.2042	9.999e-05	0.000472543
UQCRB	8	97238148	97247862	10394	2	0.3925	0.604	93.5669	0.2041	9.999e-05	0.000472543
RHOD	11	66824289	66839484	13591	2	0.7458	0.2287	96.8237	0.204	9.999e-05	0.000472543
NAA50	3	113435307	113465147	4827	2	0.5419	0.4487	77.3973	0.2039	9.999e-05	0.000472543
HM13	20	30102231	30157370	22123	2	0.5826	0.4174	88.6475	0.2036	9.999e-05	0.000472543
SLC2A4RG	20	62371214	62374858	22524	2	0.6722	0.3277	30.2507	0.2036	9.999e-05	0.000472543
TNIP1	5	150409506	150473138	7248	1	0.1571	0.7591	29.2415	0.2033	9.999e-05	0.000472543
DTD1	20	18568537	18744561	22042	2	0.6097	0.3903	26.2084	0.2029	9.999e-05	0.000472543
ESRP1	8	95653302	95719694	10385	2	0.3952	0.6012	25.1028	0.2028	9.999e-05	0.000472543
SHFM1	7	96110938	96339203	9256	2	0.7196	0.2573	134.917	0.2028	9.999e-05	0.000472543
GUSBP1	5	21341942	21589481	6495	2	0.5625	0.4374	4.4635	0.2026	9.999e-05	0.000472543
PRDX6	1	173446405	173457946	1820	2	0.6787	0.3212	95.7734	0.2026	9.999e-05	0.000472543
PEX1	7	92116334	92157845	9227	2	0.7178	0.2589	4.3267	0.2026	9.999e-05	0.000472543
RPL8	8	146015150	146017972	10633	2	0.2669	0.7306	1971.44	0.2026	9.999e-05	0.000472543
CLEC16A	16	11038345	11276046	17995	2	0.8701	0.1299	11.6787	0.2025	9.999e-05	0.000472543
BTBD6	14	105714827	105717430	16851	2	0.7708	0.1863	25.3756	0.2024	9.999e-05	0.000472543
FGFR1OP2	12	27091316	27119583	14472	2	0.7533	0.2467	9.858	0.2023	9.999e-05	0.000472543
FAM126A	7	22980878	23053749	8753	2	0.6184	0.3641	9.7023	0.2022	9.999e-05	0.000472543
FAM91A1	8	124780696	124827692	10519	2	0.2781	0.7199	11.8372	0.2021	9.999e-05	0.000472543
NPEPL1	20	57264187	57294294	22460	2	0.6685	0.3314	9.686	0.2019	9.999e-05	0.000472543
CCAR2	8	22462145	22479027	9984	1	0.2477	0.6301	33.5455	0.2016	9.999e-05	0.000472543
METTL2A	17	60501228	60527454	19715	2	0.8478	0.1516	6.935	0.2016	9.999e-05	0.000472543
AP4M1	7	99699172	99707968	9306	2	0.7279	0.2543	7.6722	0.2015	9.999e-05	0.000472543
MYO10	5	16665395	16936372	6486	2	0.5185	0.4815	16.7519	0.2012	9.999e-05	0.000472543
TM2D2	8	38846327	38854343	10100	2	0.6857	0.2454	21.9667	0.2012	9.999e-05	0.000472543
KNOP1	16	19714902	19729557	18066	2	0.8923	0.1076	16.3045	0.2012	9.999e-05	0.000472543
GARS	7	30634297	30673649	8823	2	0.6438	0.3423	41.2233	0.2011	9.999e-05	0.000472543
GM2A	5	150591711	150650001	7251	1	0.1571	0.759	29.3922	0.201	9.999e-05	0.000472543
ELMO2	20	44994688	45061704	22363	2	0.6689	0.331	6.4972	0.201	9.999e-05	0.000472543
PIBF1	13	73356197	73590591	15794	2	0.7186	0.191	6.7301	0.2008	9.999e-05	0.000472543
RAE1	20	55926066	55954267	22443	2	0.6688	0.3311	12.3934	0.2008	9.999e-05	0.000472543
GNPAT	1	231376953	231413719	2257	2	0.6982	0.3018	8.8936	0.2006	9.999e-05	0.000472543
TRIM65	17	73876416	73893084	19844	2	0.8442	0.1553	7.8378	0.2005	9.999e-05	0.000472543
OAF	11	120081475	120101041	14043	1	0.3659	0.5457	10.2817	0.2005	9.999e-05	0.000472543
C1orf131	1	231359509	231376933	2256	2	0.6982	0.3018	6.6786	0.2005	9.999e-05	0.000472543
CHURC1	14	65381079	65411309	16527	2	0.7482	0.2231	39.447	0.2004	9.999e-05	0.000472543
TXNL1	18	54264439	54318831	20230	1	0.2206	0.6866	10.5175	0.2002	9.999e-05	0.000472543
ENTPD6	20	25176329	25207365	22096	2	0.593	0.407	28.8863	0.2	9.999e-05	0.000472543
DDX27	20	47835884	47860614	22383	2	0.669	0.3309	16.1761	0.1995	9.999e-05	0.000472543
ZC3H13	13	46528600	46626894	15649	1	0.2069	0.6746	3.2907	0.1994	9.999e-05	0.000472543
CYTH3	7	6201407	6312275	8670	2	0.614	0.3682	7.0677	0.1993	9.999e-05	0.000472543
ZC3H3	8	144519825	144623623	10599	2	0.2728	0.7247	6.4323	0.1993	9.999e-05	0.000472543
ASB6	9	132399171	132404444	11451	2	0.7351	0.2615	5.4604	0.1993	9.999e-05	0.000472543
MED21	12	27175479	27219276	14474	2	0.7533	0.2467	16.2992	0.1991	9.999e-05	0.000472543
NCBP2	3	196662273	196669468	5412	2	0.1931	0.8067	37.9792	0.199	9.999e-05	0.000472543
EIF4G1	3	184032283	184053146	5314	2	0.1923	0.8075	127.19	0.199	9.999e-05	0.000472543
ENDOV	17	78388965	78411886	19913	2	0.834	0.1655	11.0145	0.1989	9.999e-05	0.000472543
RTEL1	20	62289163	62328416	22518	2	0.6722	0.3277	3.6354	0.1988	9.999e-05	0.000472543
ASS1P12	9	32945994	32947220	10795	2	0.7256	0.1784	0.6609	0.1985	9.999e-05	0.000472543
ATMIN	16	81069452	81080963	18623	2	0.8269	0.1546	11.2343	0.1982	9.999e-05	0.000472543
GNA12	7	2767746	2883958	8640	2	0.6146	0.368	19.2261	0.1981	9.999e-05	0.000472543
EIF2AK1	7	6061881	6098861	8667	2	0.6148	0.3673	18.4012	0.1976	9.999e-05	0.000472543
THAP5	7	108194987	108210194	9431	2	0.7383	0.2326	7.618	0.1976	9.999e-05	0.000472543
BRD3	9	136895427	136933657	11505	2	0.7411	0.257	9.5638	0.1974	9.999e-05	0.000472543
SUN1	7	855528	936072	8612	2	0.6053	0.3774	32.252	0.1972	9.999e-05	0.000472543
NDOR1	9	140100147	140111461	11575	2	0.7414	0.2567	6.2474	0.1972	9.999e-05	0.000472543
TXN	9	113006091	113018920	11260	2	0.7429	0.2529	333.995	0.1972	9.999e-05	0.000472543
DDX11	12	31226779	31257725	14493	2	0.7545	0.2455	26.2264	0.1972	9.999e-05	0.000472543
C17orf96	17	36827961	36831187	19314	2	0.8834	0.1094	4.3977	0.1971	9.999e-05	0.000472543
CLDN12	7	90013035	90142716	9213	2	0.7388	0.2357	7.1345	0.1971	9.999e-05	0.000472543
2002-09-01	2	242254515	242293442	4041	1	0.1068	0.8271	23.9671	0.1969	9.999e-05	0.000472543
SLC23A2	20	4833002	4990939	21966	2	0.6433	0.3567	4.1398	0.1968	9.999e-05	0.000472543
CTNNBL1	20	36322408	36500531	22250	2	0.6465	0.3536	18.7168	0.1967	9.999e-05	0.000472543
AKAP1	17	55162453	55198710	19653	2	0.8566	0.1429	19.6325	0.1967	9.999e-05	0.000472543
TMEM101	17	42088556	42101314	19478	2	0.8864	0.1098	14.2849	0.1966	9.999e-05	0.000472543
CNOT7	8	17086737	17104387	9938	1	0.2573	0.6203	14.5484	0.1965	9.999e-05	0.000472543
SLC35A4	5	139944041	139948688	7094	1	0.1431	0.7826	14.1014	0.1962	9.999e-05	0.000472543
EFR3A	8	132916335	133025889	10543	2	0.2693	0.7287	15.1836	0.1962	9.999e-05	0.000472543
NOB1	16	69775770	69788843	18538	2	0.8488	0.1345	36.4817	0.1961	9.999e-05	0.000472543
NCOA3	20	46130601	46285621	22375	2	0.669	0.3309	9.5346	0.1961	9.999e-05	0.000472543
PSMB7	9	127115745	127177723	11372	2	0.7332	0.2628	79.0871	0.196	9.999e-05	0.000472543
NDUFB4	3	120315156	120321347	4862	2	0.5106	0.4823	91.8205	0.196	9.999e-05	0.000472543
PTPN1	20	49126891	49201299	22399	2	0.6696	0.3303	17.9132	0.196	9.999e-05	0.000472543
TBC1D23	3	99979844	100044095	4754	2	0.6314	0.3513	8.1389	0.1959	9.999e-05	0.000472543
MCM4	8	48872745	48890720	10156	2	0.5511	0.4303	64.3639	0.1959	9.999e-05	0.000472543
ABHD17B	9	74477368	74525847	11008	2	0.7705	0.1952	5.1973	0.1954	9.999e-05	0.000472543
FBXL5	4	15606162	15683302	5586	1	0.2467	0.7326	12.5337	0.1954	9.999e-05	0.000472543
SLC50A1	1	155107820	155111329	1517	2	0.7444	0.2555	24.1656	0.1953	9.999e-05	0.000472543
XPO7	8	21777180	21864096	9965	1	0.2477	0.6301	8.2665	0.1951	9.999e-05	0.000472543
TOMM20	1	235272651	235292251	2275	2	0.6988	0.3013	39.2766	0.1951	9.999e-05	0.000472543
RDX	11	110045605	110167447	13919	1	0.3568	0.5473	16.2947	0.1951	9.999e-05	0.000472543
PPIA	7	44836279	44864163	8940	2	0.664	0.3283	1201.7	0.195	9.999e-05	0.000472543
COMMD6	13	76099350	76123575	15805	2	0.7284	0.1792	93.726	0.1945	9.999e-05	0.000472543
OR11H7	14	20697561	20698500	16033	2	0.7758	0.195	0.4803	0.1945	9.999e-05	0.000472543
MC1R	16	89978527	89987385	18709	2	0.8203	0.159	3.4845	0.1945	9.999e-05	0.000472543
FOXK2	17	80477589	80602538	19967	2	0.8341	0.1655	17.2184	0.1944	9.999e-05	0.000472543
ERICH1	8	564746	688106	9791	1	0.3137	0.5416	4.6479	0.1943	9.999e-05	0.000472543
TOR1A	9	132575223	132586413	11456	2	0.7397	0.2569	10.0166	0.1942	9.999e-05	0.000472543
TPCN2	11	68816365	68858072	13640	2	0.6431	0.3324	19.7318	0.1938	9.999e-05	0.000472543
JKAMP	14	59951161	59972128	16481	2	0.7708	0.2026	17.0945	0.1938	9.999e-05	0.000472543
UBE4A	11	118230300	118269926	14006	1	0.3561	0.5571	5.2031	0.1937	9.999e-05	0.000472543
FUBP3	9	133454352	133513739	11464	2	0.7404	0.2562	12.9342	0.1936	9.999e-05	0.000472543
DLAT	11	111895538	111935114	13941	1	0.3568	0.5473	6.1841	0.1935	9.999e-05	0.000472543
ZNHIT2	11	64883875	64885170	13512	2	0.7824	0.1923	6.9885	0.1934	9.999e-05	0.000472543
RHOG	11	3848208	3862213	12691	1	0.1139	0.8227	9.7963	0.1933	9.999e-05	0.000472543
TSEN15	1	184020811	184043346	1900	2	0.6828	0.3171	11.516	0.1933	9.999e-05	0.000472543
NDUFS2	1	161166894	161184185	1690	2	0.6831	0.3169	20.1893	0.1933	9.999e-05	0.000472543
YIPF3	6	43479565	43484728	7907	2	0.833	0.1381	43.2415	0.1932	9.999e-05	0.000472543
CENPP	9	95087766	95382815	11114	2	0.7679	0.2239	10.4011	0.1932	9.999e-05	0.000472543
CPT1A	11	68522088	68611878	13635	2	0.7095	0.2657	23.0117	0.1932	9.999e-05	0.000472543
THSD1	13	52951305	52980629	15721	1	0.1992	0.6742	6.3261	0.1929	9.999e-05	0.000472543
CCDC126	7	23636998	23684327	8762	2	0.6184	0.3642	2.7439	0.1928	9.999e-05	0.000472543
NYAP1	7	100081550	100092422	9329	2	0.7279	0.2543	0.7972	0.1927	9.999e-05	0.000472543
AP1G1	16	71762913	71843104	18565	2	0.84	0.1435	19.3906	0.1926	9.999e-05	0.000472543
ARHGAP17	16	24930706	25026987	18127	2	0.8986	0.1014	17.4993	0.1925	9.999e-05	0.000472543
ZNF692	1	249144205	249153343	2423	2	0.7074	0.2926	8.7186	0.1924	9.999e-05	0.000472543
DPM1	20	49551404	49575092	22407	2	0.6696	0.3303	19.6143	0.1923	9.999e-05	0.000472543
MTA1	14	105886159	105937066	16855	2	0.7706	0.1863	23.2347	0.1921	9.999e-05	0.000472543
GTPBP10	7	89964537	90020769	9212	2	0.7388	0.2357	4.9426	0.192	9.999e-05	0.000472543
NLRX1	11	119037277	119054725	14030	1	0.3651	0.5465	8.3911	0.1919	9.999e-05	0.000472543
CCDC25	8	27590835	27630170	10026	1	0.2081	0.6912	5.9877	0.1917	9.999e-05	0.000472543
B4GALT3	1	161141100	161147287	1688	2	0.6831	0.3169	11.3907	0.1917	9.999e-05	0.000472543
XRCC5	2	216972187	217071026	3807	1	0.1008	0.8377	16.8428	0.1915	9.999e-05	0.000472543
MAPRE1	20	31407699	31438211	22146	2	0.5928	0.4072	29.857	0.1915	9.999e-05	0.000472543
WDR1	4	10075963	10118573	5572	1	0.2584	0.7168	77.1689	0.1912	9.999e-05	0.000472543
CD226	18	67498394	67629039	20299	1	0.2476	0.6141	0.8393	0.1912	9.999e-05	0.000472543
UBE2I	16	1355548	1377019	17840	2	0.893	0.107	61.9294	0.1911	9.999e-05	0.000472543
MXD4	4	2249159	2264021	5467	1	0.2562	0.7213	9.4956	0.1911	9.999e-05	0.000472543
RNF26	11	119205237	119208023	14035	1	0.3651	0.5465	10.168	0.191	9.999e-05	0.000472543
SMARCAL1	2	217277137	217347776	3810	1	0.1008	0.8377	0.9922	0.1909	9.999e-05	0.000472543
CDK13	7	39989636	40136733	8903	2	0.6635	0.3288	5.3932	0.1907	9.999e-05	0.000472543
HEXIM2	17	43238067	43247407	19513	2	0.8745	0.1144	5.3334	0.1906	9.999e-05	0.000472543
RAB27B	18	52385091	52562747	20224	1	0.2212	0.6854	7.5141	0.1906	9.999e-05	0.000472543
TCEA1	8	54879112	54935089	10176	2	0.5022	0.4841	22.8846	0.1903	9.999e-05	0.000472543
ATG2B	14	96747595	96830207	16768	2	0.7811	0.1763	3.8235	0.1901	9.999e-05	0.000472543
APRT	16	88875747	88878352	18686	2	0.8185	0.1608	91.2798	0.1901	9.999e-05	0.000472543
TERF1	8	73921099	73960357	10266	2	0.4083	0.587	7.0638	0.19	9.999e-05	0.000472543
SCAND1	20	34541539	34547394	22221	2	0.6284	0.3717	20.8616	0.1897	9.999e-05	0.000472543
CD74	5	149781200	149792492	7236	1	0.1542	0.768	1843.65	0.1891	9.999e-05	0.000472543
GTF2F2	13	45694650	45858237	15637	1	0.207	0.6744	4.0921	0.1891	9.999e-05	0.000472543
LRPAP1	4	3508103	3534286	5482	1	0.2566	0.721	44.8984	0.189	9.999e-05	0.000472543
ZNF282	7	148892577	148923339	9703	2	0.7921	0.1054	8.1869	0.1889	9.999e-05	0.000472543
RPL7	8	74202506	74208024	10268	2	0.4083	0.587	1000.18	0.1888	9.999e-05	0.000472543
ANKRD13D	11	67056018	67069956	13593	2	0.754	0.2205	26.7719	0.1885	9.999e-05	0.000472543
FAM83H	8	144806103	144815971	10610	2	0.2669	0.7307	28.609	0.1881	9.999e-05	0.000472543
TTC5	14	20724717	20774153	16035	2	0.7758	0.195	7.0703	0.188	9.999e-05	0.000472543
AHR	7	17338246	17385776	8727	2	0.6161	0.3664	28.8657	0.1879	9.999e-05	0.000472543
DNTTIP1	20	44420576	44440066	22342	2	0.6761	0.3238	11.7769	0.1871	9.999e-05	0.000472543
PXK	3	58318607	58411748	4593	1	0.471	0.3683	2.2329	0.187	9.999e-05	0.000472543
GNAS	20	57414773	57486247	22462	2	0.6685	0.3314	312.972	0.187	9.999e-05	0.000472543
PTK2	8	141667999	142012315	10566	2	0.2792	0.7184	30.0383	0.1868	9.999e-05	0.000472543
FLAD1	1	154955814	154965587	1508	2	0.7444	0.2555	17.8892	0.1867	9.999e-05	0.000472543
CCDC86	11	60609544	60618554	13376	2	0.8155	0.1593	24.3235	0.1867	9.999e-05	0.000472543
FAM86C2P	11	67559119	67572807	13622	2	0.7461	0.2282	2.9873	0.1866	9.999e-05	0.000472543
TOP1MT	8	144386554	144442149	10596	2	0.2728	0.7247	20.1989	0.1865	9.999e-05	0.000472543
RNF4	4	2463947	2627047	5469	1	0.2562	0.7213	10.21	0.1863	9.999e-05	0.000472543
RAD52	12	1021243	1099219	14201	2	0.7312	0.2688	4.1131	0.1861	9.999e-05	0.000472543
ARMC1	8	66514694	66546442	10222	2	0.4538	0.5382	8.1308	0.186	9.999e-05	0.000472543
TOMM5	9	37582643	37592639	10906	2	0.7227	0.1762	77.9739	0.1859	9.999e-05	0.000472543
ZNF383	19	37708828	37734828	21115	2	0.8946	0.1041	3.9125	0.1858	9.999e-05	0.000472543
NIPBL	5	36876861	37066515	6543	2	0.5993	0.4008	13.3112	0.1858	9.999e-05	0.000472543
DDX19A	16	70380732	70407286	18547	2	0.84	0.1435	13.6697	0.1853	9.999e-05	0.000472543
TTI1	20	36611409	36661870	22252	2	0.6473	0.3528	5.4146	0.1853	9.999e-05	0.000472543
CBX3	7	26240782	26252976	8779	2	0.6411	0.345	56.0728	0.1851	9.999e-05	0.000472543
RNF216	7	5659678	5821370	8660	2	0.6134	0.3687	6.4208	0.185	9.999e-05	0.000472543
FBXO8	4	175157809	175205415	6349	1	0.2504	0.6917	3.3309	0.185	9.999e-05	0.000472543
ZNF410	14	74353320	74399214	16610	2	0.7497	0.2212	17.899	0.1848	9.999e-05	0.000472543
ZC3H12C	11	109964087	110042566	13918	1	0.3568	0.5473	1.9643	0.1848	9.999e-05	0.000472543
ARFIP2	11	6496910	6502666	12829	1	0.1019	0.8455	13.3716	0.1846	9.999e-05	0.000472543
ZCCHC3	20	277737	280965	21885	2	0.6358	0.3642	4.7296	0.1845	9.999e-05	0.000472543
NUP214	9	134000948	134110057	11472	2	0.7417	0.2562	13.5608	0.1845	9.999e-05	0.000472543
RSRC1	3	157823644	158263519	5176	2	0.232	0.7668	21.3926	0.1842	9.999e-05	0.000472543
TADA2B	4	7043626	7059679	5518	1	0.2574	0.7158	3.1096	0.1842	9.999e-05	0.000472543
UBA7	3	49842640	49851379	4484	1	0.4666	0.3769	12.2065	0.184	9.999e-05	0.000472543
DPAGT1	11	118967213	118979041	14026	1	0.3651	0.5465	6.2016	0.184	9.999e-05	0.000472543
ATP5A1	18	43664110	43684300	20170	1	0.2135	0.7084	96.9017	0.184	9.999e-05	0.000472543
GFM1	3	158362067	158410364	5179	2	0.2325	0.7663	14.3738	0.1839	9.999e-05	0.000472543
DNAJC3	13	96329393	96447243	15877	1	0.1593	0.7512	3.4722	0.1838	9.999e-05	0.000472543
DVL3	3	183873176	183891398	5306	2	0.1923	0.8075	37.053	0.1837	9.999e-05	0.000472543
OXLD1	17	79632066	79633665	19929	2	0.8341	0.1655	15.2729	0.1836	9.999e-05	0.000472543
TMEM186	16	8874241	8891505	17980	2	0.8814	0.1186	5.5076	0.1834	9.999e-05	0.000472543
TINF2	14	24708849	24711880	16275	2	0.7904	0.1801	16.3976	0.1834	9.999e-05	0.000472543
CUL5	11	107879459	107978503	13906	1	0.3568	0.5473	2.7996	0.1833	9.999e-05	0.000472543
ST14	11	130029457	130080271	14173	1	0.3751	0.5324	35.6093	0.1832	9.999e-05	0.000472543
FAM173B	5	10226442	10250009	6460	2	0.5088	0.4898	4.7662	0.1831	9.999e-05	0.000472543
NUCKS1	1	205681947	205719404	2042	2	0.6788	0.3212	39.6753	0.1831	9.999e-05	0.000472543
LRCH1	13	47127303	47327175	15658	1	0.2119	0.6683	1.2595	0.1829	9.999e-05	0.000472543
SLC25A30	13	45967451	45992590	15641	1	0.207	0.6744	1.7223	0.1828	9.999e-05	0.000472543
GMEB2	20	62218955	62258394	22516	2	0.6722	0.3277	4.1793	0.1828	9.999e-05	0.000472543
USP2	11	119225925	119252436	14038	1	0.3651	0.5465	4.6407	0.1827	9.999e-05	0.000472543
GET4	7	916189	936073	8613	2	0.6053	0.3774	10.8267	0.1825	9.999e-05	0.000472543
DCAF13	8	104426942	104455681	10447	2	0.3768	0.6203	14.8804	0.1825	9.999e-05	0.000472543
ATP9A	20	50213053	50385173	22412	2	0.6726	0.3273	7.9036	0.1822	9.999e-05	0.000472543
TLK2	17	60536019	60692842	19716	2	0.8478	0.1516	12.2287	0.1821	9.999e-05	0.000472543
CERS2	1	150933059	150947479	1372	2	0.803	0.1932	50.5104	0.1821	9.999e-05	0.000472543
DHX8	17	41561233	41621831	19466	2	0.8864	0.1098	18.1763	0.1819	9.999e-05	0.000472543
SLIRP	14	78174414	78227447	16671	2	0.7614	0.2085	67.5932	0.1818	9.999e-05	0.000472543
MRPS2	9	138391830	138396519	11515	2	0.7421	0.2561	18.6903	0.1818	9.999e-05	0.000472543
STAG3L5P	7	99933702	99949523	9320	2	0.7279	0.2543	9.2657	0.1817	9.999e-05	0.000472543
RRS1	8	67341263	67342966	10228	2	0.4539	0.5382	11.589	0.1813	9.999e-05	0.000472543
ZFP91	11	58346584	58388515	13318	2	0.825	0.1487	15.1222	0.1813	9.999e-05	0.000472543
NTMT1	9	132371163	132398209	11449	2	0.7351	0.2615	16.6813	0.1811	9.999e-05	0.000472543
KAT6A	8	41786997	41909508	10119	2	0.6268	0.3281	10.114	0.181	9.999e-05	0.000472543
CDH13	16	82660408	83830204	18633	2	0.8251	0.1562	65.9886	0.1809	9.999e-05	0.000472543
MYL12A	18	3247479	3256234	19995	2	0.7757	0.2237	823.019	0.1807	9.999e-05	0.000472543
AMFR	16	56395364	56459450	18381	2	0.8565	0.1271	42.1128	0.1807	9.999e-05	0.000472543
NHEJ1	2	219940039	220025587	3849	1	0.1008	0.8377	2.008	0.1807	9.999e-05	0.000472543
SMAD2	18	45357922	45457515	20186	1	0.2137	0.7079	19.0196	0.1807	9.999e-05	0.000472543
DEF8	16	90014333	90034468	18711	2	0.8203	0.159	21.5509	0.1805	9.999e-05	0.000472543
SLC31A1	9	115983808	116028674	11288	2	0.7431	0.2527	7.1429	0.1805	9.999e-05	0.000472543
ARPC2	2	219081817	219119079	3825	1	0.1008	0.8377	35.269	0.1803	9.999e-05	0.000472543
RICTOR	5	38938021	39074510	6554	2	0.6074	0.3926	3.6433	0.1802	9.999e-05	0.000472543
SPIN1	9	91003334	91093609	11086	2	0.7693	0.2214	15.156	0.1802	9.999e-05	0.000472543
MAP3K13	3	185000729	185206885	5326	2	0.1923	0.8075	27.1614	0.1801	9.999e-05	0.000472543
FAM49B	8	130851839	131029375	10540	2	0.2637	0.7343	24.1949	0.1801	9.999e-05	0.000472543
TFG	3	100428205	100467810	4759	2	0.6314	0.3513	46.7281	0.18	9.999e-05	0.000472543
SPTLC2	14	77972340	78083116	16666	2	0.7614	0.2085	10.6639	0.18	9.999e-05	0.000472543
KLHDC2	14	50234326	50249909	16396	2	0.7859	0.1843	13.1775	0.18	9.999e-05	0.000472543
TP53RK	20	45313004	45318418	22369	2	0.6686	0.3313	3.3188	0.18	9.999e-05	0.000472543
METTL23	17	74722912	74730018	19874	2	0.8444	0.1551	12.2112	0.1799	9.999e-05	0.000472543
SENP5	3	196594727	196661585	5411	2	0.1931	0.8067	9.62	0.1798	9.999e-05	0.000472543
PRCC	1	156720402	156770607	1573	2	0.7278	0.2722	19.4149	0.1797	9.999e-05	0.000472543
BCAR1	16	75262928	75301951	18594	2	0.8499	0.1328	36.8635	0.1797	9.999e-05	0.000472543
ZC3H18	16	88636789	88698374	18677	2	0.8185	0.1608	11.4277	0.1797	9.999e-05	0.000472543
DYM	18	46570039	46987717	20190	1	0.2218	0.6977	7.7002	0.1795	9.999e-05	0.000472543
UBE2K	4	39699664	39784412	5663	1	0.2215	0.7624	22.0504	0.1794	9.999e-05	0.000472543
ODF2	9	131217465	131263571	11430	2	0.7351	0.2615	9.3998	0.1792	9.999e-05	0.000472543
EIF3H	8	117654369	117779164	10479	2	0.2812	0.7168	92.8912	0.1792	9.999e-05	0.000472543
SLC7A5	16	87863629	87903094	18672	2	0.8221	0.1572	283.522	0.1788	9.999e-05	0.000472543
CDS2	20	5107432	5178533	21969	2	0.6433	0.3567	11.064	0.1788	9.999e-05	0.000472543
VPS4B	18	61056423	61089716	20276	1	0.2429	0.6575	15.3411	0.1786	9.999e-05	0.000472543
YWHAZ	8	101928753	101965616	10424	2	0.3791	0.618	368.572	0.1785	9.999e-05	0.000472543
RBM4	11	66384097	66434153	13580	2	0.7552	0.22	54.7154	0.1783	9.999e-05	0.000472543
ABHD10	3	111697857	111712210	4808	2	0.5662	0.4241	8.0902	0.1782	9.999e-05	0.000472543
STK24	13	99102455	99230194	15896	1	0.1594	0.7506	32.3946	0.1781	9.999e-05	0.000472543
BTBD3	20	11871371	11907257	22000	2	0.6348	0.3652	6.2928	0.178	9.999e-05	0.000472543
RPS27P16	7	30207420	30207620	8819	2	0.6438	0.3423	7.4187	0.1779	9.999e-05	0.000472543
TMEM68	8	56608983	56685966	10183	2	0.5059	0.4844	6.616	0.1778	9.999e-05	0.000472543
TSTA3	8	144694788	144700218	10605	2	0.2728	0.7247	56.3354	0.1776	9.999e-05	0.000472543
NDUFA8	9	124894745	124922098	11336	2	0.7453	0.2506	27.2165	0.1776	9.999e-05	0.000472543
NIP7	16	69373333	69377014	18532	2	0.8488	0.1345	24.3044	0.1775	9.999e-05	0.000472543
SETX	9	135136743	135230372	11481	2	0.7423	0.2556	7.4221	0.1773	9.999e-05	0.000472543
STK17A	7	43622357	43666385	8914	2	0.664	0.3283	29.8387	0.1769	9.999e-05	0.000472543
MED27	9	134735494	134955295	11479	2	0.7423	0.2556	9.1456	0.1767	9.999e-05	0.000472543
KIAA1468	18	59854491	59974355	20268	1	0.2416	0.6586	8.7991	0.1763	9.999e-05	0.000472543
ZXDC	3	126156444	126194762	4925	2	0.4609	0.5334	7.43	0.1763	9.999e-05	0.000472543
GOLGB1	3	121382046	121468602	4873	2	0.5031	0.4898	11.1017	0.1763	9.999e-05	0.000472543
MCCC1	3	182733006	182833863	5288	2	0.1897	0.8101	15.5753	0.1761	9.999e-05	0.000472543
PIK3R4	3	130397779	130465673	4984	2	0.4139	0.5811	11.0377	0.1758	9.999e-05	0.000472543
FAM72A	1	206136916	206155151	2046	2	0.6788	0.3212	2.1127	0.1749	9.999e-05	0.000472543
ARPC1A	7	98923521	98985787	9277	2	0.7279	0.2543	87.8538	0.1749	9.999e-05	0.000472543
C16orf74	16	85723690	85784735	18658	2	0.8238	0.1556	32.1441	0.1747	9.999e-05	0.000472543
TBRG1	11	124492732	124505287	14119	1	0.3755	0.5337	4.9758	0.1747	9.999e-05	0.000472543
TMEM106B	7	12250867	12282993	8704	2	0.6092	0.3732	10.2154	0.1746	9.999e-05	0.000472543
C11orf63	11	122753391	122830506	14060	1	0.368	0.5433	1.3668	0.1745	9.999e-05	0.000472543
ZNF566	19	36936021	36980804	21099	2	0.895	0.1041	2.7619	0.1744	9.999e-05	0.000472543
PCM1	8	17780349	17885478	9946	1	0.2577	0.6203	11.5057	0.1744	9.999e-05	0.000472543
NCBP2-AS2	3	196669494	196670411	5413	2	0.1931	0.8067	19.0231	0.1743	9.999e-05	0.000472543
CTU2	16	88772871	88781794	18683	2	0.8185	0.1608	8.5105	0.1742	9.999e-05	0.000472543
KCTD9	8	25285366	25315992	10008	1	0.2284	0.6643	4.8815	0.1738	9.999e-05	0.000472543
FDFT1	8	11653082	11696818	9896	1	0.2892	0.5746	40.6289	0.1738	9.999e-05	0.000472543
NECAP2	1	16767167	16786573	239	1	0.1022	0.8717	18.643	0.1738	9.999e-05	0.000472543
EEF1D	8	144661867	144681711	10602	2	0.2728	0.7247	397.24	0.1737	9.999e-05	0.000472543
SLC33A1	3	155538813	155572218	5159	2	0.2414	0.7574	10.1372	0.1737	9.999e-05	0.000472543
ZFYVE26	14	68194091	68283307	16555	2	0.7588	0.2122	3.8442	0.1736	9.999e-05	0.000472543
TMEM33	4	41937137	41962589	5679	1	0.2196	0.7646	16.3334	0.1736	9.999e-05	0.000472543
SOGA1	20	35405845	35492089	22235	2	0.6488	0.3513	4.9928	0.1735	9.999e-05	0.000472543
TARBP1	1	234527059	234614849	2273	2	0.6966	0.3034	8.5977	0.1735	9.999e-05	0.000472543
EBAG9	8	110551940	110578225	10472	2	0.375	0.622	7.1738	0.1734	9.999e-05	0.000472543
UNC13B	9	35161999	35405335	10857	2	0.6988	0.2067	6.9788	0.1733	9.999e-05	0.000472543
ZBTB11	3	101367733	101396339	4768	2	0.6222	0.3614	2.9422	0.1733	9.999e-05	0.000472543
AP3M2	8	42010464	42029191	10120	2	0.6268	0.3281	9.1776	0.1732	9.999e-05	0.000472543
VPS53	17	411908	624957	18721	1	0.1024	0.8603	6.7039	0.1732	9.999e-05	0.000472543
ZBTB5	9	37438111	37465396	10903	2	0.7227	0.1762	7.0925	0.1731	9.999e-05	0.000472543
SART1	11	65729160	65747299	13552	2	0.7653	0.2098	40.6645	0.173	9.999e-05	0.000472543
RNF25	2	219528587	219537134	3837	1	0.1008	0.8377	3.2639	0.1723	9.999e-05	0.000472543
REXO2	11	114310108	114321001	13971	1	0.3557	0.5473	27.3427	0.1721	9.999e-05	0.000472543
SLC35F2	11	107661717	107799019	13904	1	0.3584	0.5469	7.1346	0.1719	9.999e-05	0.000472543
LMBRD2	5	36098514	36152063	6538	2	0.5838	0.4162	2.0688	0.1718	9.999e-05	0.000472543
POLR3H	22	41921808	41940610	23392	2	0.8377	0.1618	13.1798	0.1718	9.999e-05	0.000472543
PSMA7	20	60711791	60718496	22480	2	0.6735	0.3264	110.588	0.1718	9.999e-05	0.000472543
FAM134A	2	220040947	220050201	3852	1	0.1008	0.8377	11.3707	0.1715	9.999e-05	0.000472543
PRRC2B	9	134269480	134375584	11474	2	0.7417	0.2562	37.352	0.1714	9.999e-05	0.000472543
PLCG1	20	39765600	39811629	22272	2	0.6578	0.3421	14.5624	0.1714	9.999e-05	0.000472543
COPG1	3	128968449	128996614	4963	2	0.4524	0.5419	43.0023	0.1713	9.999e-05	0.000472543
GAPDHP66	18	3977649	3978615	20002	2	0.7767	0.2227	0.099	0.1713	9.999e-05	0.000472543
ZBTB41	1	197122810	197169672	1945	2	0.6803	0.3197	2.0177	0.1712	9.999e-05	0.000472543
HAT1	2	172778958	172848599	3543	2	0.8511	0.1351	24.1457	0.1711	9.999e-05	0.000472543
RALB	2	120997640	121052289	3272	2	0.8611	0.1249	44.4697	0.1709	9.999e-05	0.000472543
DIS3	13	73329540	73356234	15793	2	0.7186	0.191	18.7826	0.1709	9.999e-05	0.000472543
SMAD4	18	48494410	48611415	20210	1	0.2162	0.6865	15.4452	0.1708	9.999e-05	0.000472543
CPNE3	8	87497059	87573726	10347	2	0.3972	0.5987	16.6091	0.1707	9.999e-05	0.000472543
ASAH1	8	17913934	17942494	9947	1	0.2577	0.6203	17.7899	0.1706	9.999e-05	0.000472543
RPS29	14	50043390	50065408	16387	2	0.7787	0.1946	1777.2	0.1706	9.999e-05	0.000472543
LRSAM1	9	130213765	130265780	11399	2	0.7351	0.2615	4.0743	0.1705	9.999e-05	0.000472543
SLC2A9	4	9772777	10056560	5570	1	0.2584	0.7168	11.0742	0.1705	9.999e-05	0.000472543
TAF4	20	60528525	60640866	22478	2	0.6735	0.3264	4.9369	0.1705	9.999e-05	0.000472543
IPO7	11	9406169	9469673	12884	1	0.1015	0.846	14.0667	0.1703	9.999e-05	0.000472543
MBD2	18	51679079	51751158	20218	1	0.2212	0.6854	27.2444	0.1702	9.999e-05	0.000472543
ENDOD1	11	94822974	94865809	13848	1	0.3141	0.6137	14.8042	0.1702	9.999e-05	0.000472543
SLC2A8	9	130159421	130170703	11396	2	0.735	0.2615	6.7751	0.17	9.999e-05	0.000472543
ATG14	14	55833110	55878576	16450	2	0.7817	0.1885	4.3215	0.17	9.999e-05	0.000472543
PLAA	9	26904081	26947461	10768	1	0.1637	0.7179	3.4615	0.17	9.999e-05	0.000472543
C20orf144	20	32250090	32253425	22166	2	0.5978	0.4023	0.1246	0.1699	9.999e-05	0.000472543
ZNF337	20	25654851	25677477	22104	2	0.593	0.407	4.8216	0.1698	9.999e-05	0.000472543
UBE2Z	17	46985731	47006418	19579	2	0.8611	0.1371	36.4177	0.1697	9.999e-05	0.000472543
SZRD1	1	16679070	16724640	237	1	0.1022	0.8717	24.0788	0.1697	9.999e-05	0.000472543
SUB1	5	32531739	32604185	6517	2	0.5729	0.427	153.771	0.1696	9.999e-05	0.000472543
AATF	17	35306175	35414171	19297	2	0.8817	0.107	32.7389	0.1694	9.999e-05	0.000472543
UBAC2	13	99853028	100038688	15905	1	0.1594	0.7506	12.3556	0.1691	9.999e-05	0.000472543
VAMP3	1	7831329	7841492	112	1	0.1099	0.8626	22.0443	0.169	9.999e-05	0.000472543
GEMIN2	14	39583427	39606177	16363	2	0.7821	0.186	10.0283	0.1688	9.999e-05	0.000472543
FBXL19	16	30934376	30960104	18233	2	0.8941	0.1058	16.5552	0.1687	9.999e-05	0.000472543
C18orf25	18	43753519	43846949	20172	1	0.2135	0.7084	4.6782	0.1687	9.999e-05	0.000472543
HEATR6	17	58120555	58156292	19694	2	0.8478	0.1516	4.3403	0.1686	9.999e-05	0.000472543
CTDP1	18	77439801	77514510	20328	1	0.2489	0.5909	2.7252	0.1681	9.999e-05	0.000472543
IPO5	13	98605912	98676551	15892	1	0.1595	0.7504	13.9602	0.168	9.999e-05	0.000472543
PLA2G15	16	68279207	68294961	18514	2	0.8494	0.1345	10.3834	0.1679	9.999e-05	0.000472543
RHBDD1	2	227700297	227863931	3900	1	0.1006	0.8373	-0.0021	0.1677	9.999e-05	0.000472543
ADCY10	1	167778625	167883453	1758	2	0.6828	0.3172	0.4345	0.1677	9.999e-05	0.000472543
YIF1A	11	66052051	66056641	13563	2	0.7552	0.22	77.7029	0.1674	9.999e-05	0.000472543
PMS2CL	7	6749759	6793493	8681	2	0.614	0.3682	2.4712	0.1674	9.999e-05	0.000472543
LONP2	16	48278207	48397033	18336	2	0.8638	0.1362	12.0698	0.1673	9.999e-05	0.000472543
TASP1	20	13246709	13619587	22004	2	0.6334	0.3666	6.6517	0.1673	9.999e-05	0.000472543
ATG9A	2	220074494	220094439	3855	1	0.1008	0.8377	5.481	0.1671	9.999e-05	0.000472543
USP21	1	161129240	161135513	1686	2	0.6831	0.3169	8.1114	0.167	9.999e-05	0.000472543
OSER1	20	42825136	42839431	22291	2	0.6622	0.3377	13.0592	0.167	9.999e-05	0.000472543
TCEA1P4	9	32979558	32980401	10797	2	0.7256	0.1784	0.6229	0.1669	9.999e-05	0.000472543
SDCCAG3	9	139296377	139305061	11531	2	0.7421	0.2561	15.1426	0.1667	9.999e-05	0.000472543
ZNF720	16	31724550	31806190	18268	2	0.8869	0.113	7.3441	0.1667	9.999e-05	0.000472543
TUBGCP3	13	113139325	113242481	15969	2	0.7533	0.1693	7.4027	0.166	9.999e-05	0.000472543
ANKRD42	11	82904781	82971736	13769	1	0.2661	0.663	1.2726	0.1658	9.999e-05	0.000472543
ZNF703	8	37553269	37557537	10078	2	0.6738	0.2652	18.1092	0.1658	9.999e-05	0.000472543
ATN1	12	7033626	7051484	14271	2	0.7381	0.262	27.3828	0.1658	9.999e-05	0.000472543
CYHR1	8	145674965	145691060	10620	2	0.2669	0.7306	16.4936	0.1656	9.999e-05	0.000472543
ZNF213	16	3179778	3192806	17925	2	0.893	0.107	6.0397	0.1655	9.999e-05	0.000472543
CERS6	2	169312372	169631644	3513	2	0.8662	0.1147	15.3206	0.1654	9.999e-05	0.000472543
MRPL55	1	228294380	228297013	2216	2	0.6876	0.3124	34.8603	0.1654	9.999e-05	0.000472543
MRPL15	8	55047770	55060461	10179	2	0.5022	0.4841	25.9669	0.1654	9.999e-05	0.000472543
EMG1	12	7072408	7105520	14274	2	0.7381	0.262	30.6193	0.1651	9.999e-05	0.000472543
YLPM1	14	75230069	75322244	16628	2	0.7499	0.221	10.0618	0.1651	9.999e-05	0.000472543
MTIF2	2	55463731	55496483	2738	2	0.8824	0.1109	9.1474	0.1649	9.999e-05	0.000472543
CTNS	17	3539762	3564836	18786	1	0.1175	0.8609	3.7056	0.1649	9.999e-05	0.000472543
INPP5E	9	139323071	139334274	11533	2	0.7421	0.2459	3.0581	0.1649	9.999e-05	0.000472543
SSNA1	9	140083099	140084822	11572	2	0.7414	0.2567	23.93	0.1648	9.999e-05	0.000472543
NARS	18	55267888	55289445	20236	1	0.2206	0.6866	22.3354	0.1646	9.999e-05	0.000472543
TM9SF2	13	100153671	100216260	15911	1	0.1594	0.7506	17.2841	0.1645	9.999e-05	0.000472543
ATP6V1A	3	113465866	113530903	4828	2	0.5419	0.4487	11.2747	0.1645	9.999e-05	0.000472543
RNPEPL1	2	241505221	241520789	4028	1	0.1068	0.8271	1.5355	0.1643	9.999e-05	0.000472543
FBRS	16	30669752	30682135	18225	2	0.8986	0.1013	31.2541	0.1643	9.999e-05	0.000472543
SLC7A8	14	23594504	23652883	16235	2	0.7801	0.1917	124.853	0.1641	9.999e-05	0.000472543
C11orf80	11	66511922	66610987	13584	2	0.7464	0.2287	12.1514	0.1641	9.999e-05	0.000472543
SLC27A4	9	131102925	131123749	11426	2	0.7351	0.2615	21.7492	0.1638	9.999e-05	0.000472543
YWHAE	17	1247566	1303672	18732	1	0.1176	0.8608	163.088	0.1637	9.999e-05	0.000472543
PIGX	3	196366646	196462878	5408	2	0.1931	0.8067	23.3716	0.1634	9.999e-05	0.000472543
RNH1	11	494512	507300	12609	1	0.1144	0.8217	36.3316	0.1632	9.999e-05	0.000472543
NIT2	3	100053545	100075710	4755	2	0.6314	0.3513	19.4423	0.163	9.999e-05	0.000472543
DUSP23	1	159750722	159752333	1644	2	0.6826	0.3173	27.6829	0.163	9.999e-05	0.000472543
UBXN7	3	196074533	196159345	5402	2	0.1931	0.8067	8.7077	0.1628	9.999e-05	0.000472543
TBCCD1	3	186263862	186288332	5336	2	0.1923	0.8075	7.0265	0.1628	9.999e-05	0.000472543
FXR1	3	180585929	180700541	5280	2	0.1899	0.8099	66.1177	0.1627	9.999e-05	0.000472543
ABCC5	3	183637722	183735803	5299	2	0.1923	0.8075	59.5684	0.1626	9.999e-05	0.000472543
CTBP1	4	1205236	1243741	5449	1	0.2557	0.7218	30.2197	0.1626	9.999e-05	0.000472543
TSEN54	17	73512141	73520820	19830	2	0.8442	0.1553	15.1616	0.1623	9.999e-05	0.000472543
MBD4	3	129149787	129158878	4969	2	0.4524	0.5419	9.7842	0.1623	9.999e-05	0.000472543
SPATA2L	16	89762751	89768113	18703	2	0.8203	0.159	3.341	0.1623	9.999e-05	0.000472543
ZW10	11	113603909	113644533	13960	1	0.3557	0.5473	3.2663	0.162	9.999e-05	0.000472543
TMEM41A	3	185194284	185216845	5328	2	0.1923	0.8075	14.3299	0.1619	9.999e-05	0.000472543
PSMB6	17	4699439	4701790	18816	1	0.1124	0.8665	63.9713	0.1619	9.999e-05	0.000472543
TMUB2	17	42264338	42269099	19484	2	0.8864	0.1098	12.9279	0.1618	9.999e-05	0.000472543
PSMA3	14	58711549	58738730	16468	2	0.7781	0.1924	66.8729	0.1618	9.999e-05	0.000472543
AHCY	20	32868074	32899608	22180	2	0.5978	0.4023	129.808	0.1614	9.999e-05	0.000472543
EIF3E	8	109213445	109447562	10464	2	0.3659	0.6311	102.688	0.1612	9.999e-05	0.000472543
GMPS	3	155588325	155661815	5160	2	0.2414	0.7574	40.5948	0.1612	9.999e-05	0.000472543
SLC29A4	7	5314000	5346501	8655	2	0.6134	0.3687	4.3754	0.1611	9.999e-05	0.000472543
UBE2D3	4	103715540	103790053	6023	1	0.1894	0.7819	49.541	0.161	9.999e-05	0.000472543
NDUFV1	11	67374323	67380006	13612	2	0.756	0.218	94.8184	0.161	9.999e-05	0.000472543
CEBPB	20	48807376	48809212	22397	2	0.6696	0.3303	25.877	0.1605	9.999e-05	0.000472543
ELAC1	18	48494361	48514491	20209	1	0.2162	0.6865	2.2654	0.1601	9.999e-05	0.000472543
GTF3C1	16	27470876	27561234	18142	2	0.898	0.1019	28.1269	0.1599	9.999e-05	0.000472543
TFB2M	1	246703862	246729626	2346	2	0.7024	0.2976	4.8387	0.1596	9.999e-05	0.000472543
CLOCK	4	56294070	56413305	5741	1	0.1574	0.8264	3.2647	0.1596	9.999e-05	0.000472543
RRNAD1	1	156698234	156706752	1570	2	0.7278	0.2722	9.3578	0.1596	9.999e-05	0.000472543
ENTPD4	8	23243296	23315208	9996	1	0.2467	0.6403	7.0314	0.1596	9.999e-05	0.000472543
ATP5J2	7	99046098	99063954	9284	2	0.7279	0.2543	237.225	0.1591	9.999e-05	0.000472543
VPS8	3	184529931	184770402	5322	2	0.1923	0.8075	9.4335	0.159	9.999e-05	0.000472543
TRIM14	9	100831557	100881494	11175	2	0.7602	0.2351	10.3855	0.159	9.999e-05	0.000472543
PHF14	7	11013499	11209250	8701	2	0.6095	0.3728	5.812	0.1589	9.999e-05	0.000472543
AZIN1	8	103838585	103906092	10438	2	0.379	0.6181	24.7569	0.1589	9.999e-05	0.000472543
MRPL47	3	179306073	179322442	5272	2	0.1925	0.8073	36.782	0.1588	9.999e-05	0.000472543
C20orf194	20	3229951	3388272	21941	2	0.6434	0.3567	2.6848	0.1587	9.999e-05	0.000472543
ZNF335	20	44577292	44600833	22354	2	0.6761	0.3238	2.8737	0.1587	9.999e-05	0.000472543
GSTZ1	14	77787227	77797940	16659	2	0.7614	0.2085	17.058	0.1586	9.999e-05	0.000472543
MKS1	17	56282803	56296966	19665	2	0.8511	0.1484	5.091	0.1586	9.999e-05	0.000472543
SPICE1	3	113161565	113234034	4825	2	0.5419	0.4487	3.77	0.1586	9.999e-05	0.000472543
CDCA4	14	105475910	105487485	16846	2	0.7708	0.1863	22.6573	0.1585	9.999e-05	0.000472543
TULP3	12	2986389	3050306	14217	2	0.7325	0.2675	7.0527	0.1585	9.999e-05	0.000472543
CHMP7	8	23101150	23119512	9993	1	0.2467	0.6403	7.4563	0.1585	9.999e-05	0.000472543
EIF2S2	20	32676104	32700138	22176	2	0.5978	0.4023	27.3943	0.1583	9.999e-05	0.000472543
MFHAS1	8	8640864	8751155	9875	1	0.2896	0.5733	7.9708	0.1583	9.999e-05	0.000472543
RBBP8	18	20378224	20606451	20083	2	0.8578	0.139	38.2499	0.158	9.999e-05	0.000472543
LAMA5	20	60883011	60942368	22486	2	0.6735	0.3264	47.7081	0.1578	9.999e-05	0.000472543
RABL6	9	139702374	139735639	11546	2	0.7414	0.2567	20.6289	0.1577	9.999e-05	0.000472543
SLC7A1	13	30083547	30169825	15514	1	0.2347	0.649	9.3805	0.1577	9.999e-05	0.000472543
BIVM-ERCC5	13	103459704	103524748	15937	1	0.1595	0.7607	1.1805	0.1575	9.999e-05	0.000472543
TRIB3	20	361261	378203	21888	2	0.6358	0.3642	13.1694	0.1573	9.999e-05	0.000472543
CHCHD2	7	56169262	56174269	9002	2	0.6754	0.3101	361.719	0.1573	9.999e-05	0.000472543
COMMD7	20	31290493	31331803	22144	2	0.5928	0.4072	16.076	0.1569	9.999e-05	0.000472543
SLC30A9	4	41992489	42092474	5681	1	0.2196	0.7646	6.1901	0.1565	9.999e-05	0.000472543
PMS2	7	6012870	6048756	8665	2	0.6165	0.3585	3.4734	0.1564	9.999e-05	0.000472543
SEC63	6	108188960	108279393	8220	1	0.1269	0.8702	13.1281	0.1562	9.999e-05	0.000472543
GMPPA	2	220363589	220371710	3867	1	0.1008	0.8377	3.5357	0.156	9.999e-05	0.000472543
INTS6	13	51928213	52028400	15705	1	0.1992	0.6743	3.8377	0.1559	9.999e-05	0.000472543
SLC9C1	3	111859734	112013105	4814	2	0.5662	0.4241	0.0809	0.1558	9.999e-05	0.000472543
GDI2	10	5807186	5884095	11617	1	0.1424	0.797	23.1146	0.1557	9.999e-05	0.000472543
MRPL51	12	6601150	6603007	14246	2	0.7381	0.262	71.8544	0.1554	9.999e-05	0.000472543
TMEM9B	11	8968841	8986558	12878	1	0.1015	0.846	10.7001	0.1554	9.999e-05	0.000472543
STX18	4	4417469	4544073	5497	1	0.2651	0.7123	4.9318	0.1553	9.999e-05	0.000472543
ADCY7	16	50280048	50352046	18354	2	0.8721	0.1272	16.8914	0.1552	9.999e-05	0.000472543
PLA2G12A	4	110631145	110651233	6065	1	0.1918	0.7766	4.6104	0.1552	9.999e-05	0.000472543
RFNG	17	80005778	80009707	19952	2	0.8341	0.1655	10.777	0.1552	9.999e-05	0.000472543
ZNF24	18	32912176	32925446	20144	1	0.177	0.784	6.951	0.1552	9.999e-05	0.000472543
ACTL6A	3	179280668	179306196	5271	2	0.1925	0.8073	49.7576	0.1551	9.999e-05	0.000472543
N4BP1	16	48572637	48654059	18340	2	0.8638	0.1362	35.8886	0.1551	9.999e-05	0.000472543
CDCA2	8	25316513	25365436	10009	1	0.2284	0.6643	3.8229	0.1545	9.999e-05	0.000472543
STK25	2	242432089	242449145	4043	1	0.1068	0.8271	5.1618	0.1544	9.999e-05	0.000472543
TSPYL1	6	116597741	116601066	8284	1	0.1208	0.8763	14.5821	0.1541	9.999e-05	0.000472543
FAM188B	7	30811033	30932002	8827	2	0.6438	0.3423	1.7713	0.1539	9.999e-05	0.000472543
UFL1	6	96969471	97003152	8175	1	0.1352	0.8633	3.8057	0.1538	9.999e-05	0.000472543
NOL11	17	65713949	65740647	19765	2	0.8435	0.156	17.5382	0.1537	9.999e-05	0.000472543
GOT1L1	8	37791799	37797647	10083	2	0.6738	0.2652	0.0897	0.1536	9.999e-05	0.000472543
FAM104A	17	71203492	71232892	19786	2	0.8463	0.1532	8.1183	0.1536	9.999e-05	0.000472543
NSUN5P1	7	75039605	75046066	9135	2	0.7354	0.2286	3.9409	0.1535	9.999e-05	0.000472543
EHHADH	3	184908412	184999778	5324	2	0.1923	0.8075	6.4584	0.153	9.999e-05	0.000472543
ANAPC11	17	79848666	79858867	19940	2	0.8341	0.1655	115.475	0.1529	9.999e-05	0.000472543
IQCB1	3	121488610	121553926	4874	2	0.5031	0.4898	9.1149	0.1529	9.999e-05	0.000472543
COASY	17	40713485	40718295	19427	2	0.8918	0.1042	30.1806	0.1527	9.999e-05	0.000472543
RNF24	20	3907956	3996229	21956	2	0.6439	0.3561	4.7955	0.1525	9.999e-05	0.000472543
MIA3	1	222791428	222841354	2159	2	0.6871	0.3129	14.4629	0.1523	9.999e-05	0.000472543
MPP6	7	24612887	24733812	8769	2	0.6294	0.353	3.3572	0.1522	9.999e-05	0.000472543
ABHD16B	20	62492566	62494341	22526	2	0.6722	0.3277	1.9996	0.1522	9.999e-05	0.000472543
NDUFA10	2	240831867	240964819	4018	1	0.1063	0.8271	8.5181	0.152	9.999e-05	0.000472543
PDSS2	6	107473761	107780768	8216	1	0.1269	0.8702	2.7344	0.1519	9.999e-05	0.000472543
CYFIP2	5	156693089	156822606	7284	1	0.1629	0.7493	4.3736	0.1519	9.999e-05	0.000472543
SIAE	11	124503009	124565603	14120	1	0.3755	0.5337	2.7758	0.1517	9.999e-05	0.000472543
PABPC1	8	101698044	101735037	10421	2	0.379	0.6181	614.07	0.1516	9.999e-05	0.000472543
SIRPB1	20	1544167	1600707	21910	2	0.5191	0.481	1.8993	0.1516	9.999e-05	0.000472543
ESF1	20	13694969	13765532	22006	2	0.6287	0.3713	9.1522	0.1516	9.999e-05	0.000472543
MAFK	7	1570350	1582679	8624	2	0.6146	0.368	9.6076	0.1515	9.999e-05	0.000472543
CLCN2	3	184063973	184079439	5316	2	0.1923	0.8075	3.198	0.1515	9.999e-05	0.000472543
BCL2L2	14	23767999	23780968	16238	2	0.7801	0.1917	12.5437	0.1515	9.999e-05	0.000472543
RNF125	18	29598335	29653176	20131	1	0.1831	0.7857	0.6394	0.1514	9.999e-05	0.000472543
UBE2V1	20	48697661	48732496	22395	2	0.669	0.3309	31.6392	0.1514	9.999e-05	0.000472543
STK11IP	2	220462582	220481173	3873	1	0.1008	0.8377	2.6908	0.1513	9.999e-05	0.000472543
PARL	3	183547173	183602721	5297	2	0.1897	0.8101	39.0746	0.1513	9.999e-05	0.000472543
RHBDD2	7	75471920	75518244	9141	2	0.7344	0.2296	48.9189	0.1512	9.999e-05	0.000472543
MBP	18	74690783	74845639	20322	1	0.2469	0.6027	4.1659	0.1511	9.999e-05	0.000472543
ATG2A	11	64662007	64684722	13499	2	0.7925	0.1822	5.8923	0.1511	9.999e-05	0.000472543
TSFM	12	58176372	58201854	14850	2	0.8217	0.1782	16.3904	0.15	9.999e-05	0.000472543
ANKS6	9	101493611	101559247	11180	2	0.7602	0.2351	5.6745	0.15	9.999e-05	0.000472543
MED11	17	4634723	4636905	18810	1	0.1124	0.8665	6.6778	0.1493	9.999e-05	0.000472543
MCPH1	8	6264113	6501144	9799	1	0.3109	0.5464	4.5423	0.1492	9.999e-05	0.000472543
SUPT4H1	17	56422539	56430454	19668	2	0.8409	0.1586	41.7846	0.1491	9.999e-05	0.000472543
CHORDC1	11	89934328	89956532	13820	1	0.3064	0.6218	9.5538	0.1491	9.999e-05	0.000472543
DAP3	1	155657751	155708801	1535	2	0.7371	0.2628	29.9579	0.149	9.999e-05	0.000472543
RNF187	1	228674762	228683467	2229	2	0.6899	0.3101	19.8476	0.1489	9.999e-05	0.000472543
TMEM51	1	15479028	15546976	208	1	0.1014	0.8719	9.6741	0.1488	9.999e-05	0.000472543
SNX3	6	108532426	108582464	8226	1	0.1269	0.8702	51.1945	0.1486	9.999e-05	0.000472543
KLHL24	3	183353356	183402265	5294	2	0.1897	0.8101	15.5352	0.1486	9.999e-05	0.000472543
CXXC1	18	47808713	47814674	20201	1	0.2218	0.6977	16.7335	0.1486	9.999e-05	0.000472543
OVCA2	17	1945327	1946724	18749	1	0.1176	0.8608	12.0784	0.1486	9.999e-05	0.000472543
MAP2K4	17	11924141	12047147	18974	1	0.1003	0.8808	4.8482	0.1483	9.999e-05	0.000472543
BLOC1S4	4	6717842	6719387	5514	1	0.2607	0.7124	2.6724	0.1482	9.999e-05	0.000472543
STOM	9	124101355	124132531	11331	2	0.7453	0.2506	59.7817	0.1481	9.999e-05	0.000472543
LAPTM4B	8	98787285	98865241	10400	2	0.3831	0.6139	45.7698	0.1481	9.999e-05	0.000472543
CDK5RAP3	17	46045176	46059140	19555	2	0.8614	0.1368	35.5815	0.148	9.999e-05	0.000472543
IRX4	5	1877541	1887350	6441	2	0.5132	0.4867	14.169	0.148	9.999e-05	0.000472543
NECAB3	20	32244893	32262269	22165	2	0.5978	0.4023	6.6631	0.148	9.999e-05	0.000472543
TNK2	3	195590235	195638816	5394	2	0.1903	0.8095	21.8219	0.1478	9.999e-05	0.000472543
FARP2	2	242295658	242434256	4042	1	0.1068	0.8271	1.9137	0.1478	9.999e-05	0.000472543
PITPNA	17	1421012	1466110	18736	1	0.1176	0.8608	14.0688	0.1477	9.999e-05	0.000472543
ECE2	3	183967438	184010819	5311	2	0.1923	0.8075	8.0043	0.1476	9.999e-05	0.000472543
PMEPA1	20	56223448	56286592	22451	2	0.6688	0.3311	61.9083	0.1474	9.999e-05	0.000472543
UFD1L	22	19437433	19466738	22952	2	0.8187	0.1811	53.955	0.1473	9.999e-05	0.000472543
CHMP4A	14	24678789	24683075	16270	2	0.7904	0.1801	36.6636	0.1471	9.999e-05	0.000472543
HPCAL1	2	10443015	10567743	2466	2	0.8774	0.1126	14.0856	0.147	9.999e-05	0.000472543
COPS8	2	237993955	238009109	3998	1	0.106	0.8273	5.3994	0.1468	9.999e-05	0.000472543
MRPL52	14	23299088	23304246	16220	2	0.7801	0.1917	90.8882	0.1468	9.999e-05	0.000472543
DNAJA3	16	4475806	4506776	17954	2	0.892	0.108	19.9318	0.1467	9.999e-05	0.000472543
CDC42SE2	5	130581186	130734140	6983	1	0.1434	0.7733	4.5623	0.1463	9.999e-05	0.000472543
TNFRSF10A	8	23047965	23082639	9992	1	0.2467	0.6403	5.2275	0.146	9.999e-05	0.000472543
ALKBH8	11	107373452	107436472	13901	1	0.3584	0.5469	1.3068	0.146	9.999e-05	0.000472543
FRMD8	11	65154070	65180996	13525	2	0.7824	0.1923	18.7412	0.1457	9.999e-05	0.000472543
STK16	2	220110177	220115059	3858	1	0.1008	0.8377	2.6702	0.1455	9.999e-05	0.000472543
MRPL41	9	140445651	140447007	11589	2	0.7448	0.2535	10.6632	0.1455	9.999e-05	0.000472543
XPA	9	100437191	100459639	11169	2	0.7602	0.2351	6.4433	0.1455	9.999e-05	0.000472543
RPRD1A	18	33564350	33647539	20150	1	0.1773	0.7833	9.7763	0.1455	9.999e-05	0.000472543
TPP2	13	103249353	103331521	15931	1	0.1595	0.7607	4.4056	0.1455	9.999e-05	0.000472543
MSL2	3	135867764	135916083	5023	2	0.3313	0.6655	8.5726	0.1454	9.999e-05	0.000472543
MTMR2	11	95566046	95658479	13852	1	0.3161	0.6114	6.3631	0.1452	9.999e-05	0.000472543
PSMC6	14	53173890	53195305	16428	2	0.7818	0.1884	38.6201	0.1452	9.999e-05	0.000472543
TMEM65	8	125324231	125384933	10522	2	0.2781	0.7199	1.8895	0.1451	9.999e-05	0.000472543
DCAF7	17	61627822	61671639	19724	2	0.8478	0.1516	19.4669	0.1449	9.999e-05	0.000472543
RAC1	7	6414154	6443608	8672	2	0.614	0.3682	88.1715	0.1447	9.999e-05	0.000472543
MTUS1	8	17501304	17658426	9944	1	0.2577	0.6203	12.4117	0.1447	9.999e-05	0.000472543
QRSL1	6	107077453	107116292	8212	1	0.1269	0.8702	2.2563	0.1446	9.999e-05	0.000472543
ILKAP	2	239079042	239112370	4011	1	0.1063	0.8271	3.374	0.1444	9.999e-05	0.000472543
USB1	16	58033450	58055522	18426	2	0.8565	0.1271	37.0239	0.1442	9.999e-05	0.000472543
SPTLC1	9	94794281	94877666	11109	2	0.7685	0.2233	19.1362	0.144	9.999e-05	0.000472543
NUS1	6	117996665	118031803	8304	1	0.1208	0.8763	7.6694	0.1439	9.999e-05	0.000472543
CBWD5	9	70432004	70497240	10989	2	0.7621	0.2012	24.3758	0.1439	9.999e-05	0.000472543
ZNF707	8	144766622	144796068	10607	2	0.2669	0.7307	4.8731	0.1438	9.999e-05	0.000472543
LRR1	14	50065415	50081390	16389	2	0.7787	0.1946	6.9864	0.1438	9.999e-05	0.000472543
FAM171A2	17	42430583	42441243	19492	2	0.8816	0.1146	2.6264	0.1436	9.999e-05	0.000472543
FIS1	7	100882739	100895597	9362	2	0.7335	0.2391	48.3497	0.1436	9.999e-05	0.000472543
PXMP4	20	32294512	32308125	22169	2	0.5978	0.4023	4.3623	0.1435	9.999e-05	0.000472543
PAPD5	16	50186829	50269221	18353	2	0.8721	0.1272	3.6814	0.1433	9.999e-05	0.000472543
TPGS2	18	34359987	34409158	20155	1	0.1824	0.7744	37.8315	0.1432	9.999e-05	0.000472543
RAB38	11	87846410	87908635	13796	1	0.2933	0.636	27.8222	0.1432	9.999e-05	0.000472543
TPX2	20	30327074	30389608	22127	2	0.5928	0.4072	27.354	0.1429	9.999e-05	0.000472543
RWDD1	6	116892530	116918838	8291	1	0.1208	0.8763	14.4587	0.1428	9.999e-05	0.000472543
RNASEK	17	6915736	6917851	18861	1	0.113	0.8659	73.5676	0.1428	9.999e-05	0.000472543
DNAJA2	16	46989299	47007699	18327	2	0.8671	0.1328	23.0919	0.1428	9.999e-05	0.000472543
TTC1	5	159436120	159492550	7300	1	0.163	0.7493	1.3925	0.1425	9.999e-05	0.000472543
MAGEF1	3	184428156	184429836	5321	2	0.1923	0.8075	27.8709	0.1421	9.999e-05	0.000472543
RNF146	6	127587755	127609712	8339	1	0.1175	0.8797	5.477	0.1421	9.999e-05	0.000472543
DNAJC19	3	180701497	180707562	5281	2	0.1899	0.8099	21.0151	0.142	9.999e-05	0.000472543
C16orf72	16	9185505	9215497	17984	2	0.8814	0.1186	11.3361	0.1419	9.999e-05	0.000472543
E2F4	16	67226072	67232821	18473	2	0.8497	0.1342	36.0841	0.1417	9.999e-05	0.000472543
VPS51	11	64856796	64879332	13510	2	0.7824	0.1923	40.6862	0.1417	9.999e-05	0.000472543
UBE2W	8	74692332	74791145	10272	2	0.4083	0.587	4.3533	0.1416	9.999e-05	0.000472543
PARP2	14	20811741	20826064	16037	2	0.7758	0.195	11.0204	0.1413	9.999e-05	0.000472543
TAB2	6	149539777	149732749	8475	1	0.1138	0.8835	11.2412	0.1411	9.999e-05	0.000472543
PGS1	17	76374721	76421195	19894	2	0.84	0.1595	9.8131	0.1409	9.999e-05	0.000472543
PIAS2	18	44388353	44500123	20176	1	0.2135	0.7084	3.4564	0.1409	9.999e-05	0.000472543
AP2M1	3	183892477	183901879	5307	2	0.1923	0.8075	205.009	0.1409	9.999e-05	0.000472543
DLG1	3	196769431	197026171	5415	2	0.1931	0.8067	28.7409	0.1408	9.999e-05	0.000472543
SEC62	3	169684423	169716161	5231	2	0.1979	0.8018	27.9627	0.1408	9.999e-05	0.000472543
CREG1	1	167498914	167523004	1755	2	0.6824	0.3175	42.451	0.1405	9.999e-05	0.000472543
TUSC1	9	25676396	25678856	10766	1	0.1637	0.7179	4.7811	0.1404	9.999e-05	0.000472543
NDFIP2	13	80055287	80130210	15831	1	0.1648	0.7423	34.014	0.1404	9.999e-05	0.000472543
FBXO4	5	41925356	41941845	6575	2	0.6136	0.3864	6.4442	0.1402	9.999e-05	0.000472543
HDLBP	2	242166679	242256476	4040	1	0.1068	0.8271	22.7918	0.1402	9.999e-05	0.000472543
BIN3	8	22477931	22526661	9985	1	0.2477	0.6301	3.178	0.1401	9.999e-05	0.000472543
SLC25A32	8	104410863	104427417	10446	2	0.3768	0.6203	6.011	0.1401	9.999e-05	0.000472543
RPL24	3	101399935	101405626	4769	2	0.6222	0.3614	567.543	0.1401	9.999e-05	0.000472543
METTL17	14	21457929	21465189	16060	2	0.7812	0.1895	16.4202	0.14	9.999e-05	0.000472543
IRF1	5	131817301	131826490	6994	1	0.1503	0.7631	40.3471	0.1398	9.999e-05	0.000472543
GAK	4	843064	926161	5440	1	0.2557	0.7218	11.6152	0.1395	9.999e-05	0.000472543
MFSD10	4	2932288	2936586	5474	1	0.2562	0.7213	24.8732	0.1392	9.999e-05	0.000472543
ANKHD1-EIF4EBP3	5	139781493	139929154	7090	1	0.1431	0.7826	2.7642	0.1389	9.999e-05	0.000472543
TMX3	18	66340925	66382535	20295	1	0.2423	0.6216	4.9193	0.1389	9.999e-05	0.000472543
RIC8A	11	207511	215113	12596	1	0.1144	0.8217	21.2586	0.1389	9.999e-05	0.000472543
RUFY1	5	178977559	179037027	7433	1	0.1636	0.7447	5.6022	0.1388	9.999e-05	0.000472543
TTI2	8	33330904	33371119	10066	1	0.2076	0.6907	1.8535	0.1384	9.999e-05	0.000472543
RARS2	6	88224096	88299721	8143	1	0.1371	0.8614	9.1949	0.1382	9.999e-05	0.000472543
FOXO1	13	41129804	41240734	15590	1	0.2129	0.663	2.0545	0.1382	9.999e-05	0.000472543
CD164	6	109687717	109703762	8237	1	0.1269	0.8702	40.4176	0.1381	9.999e-05	0.000472543
ARHGAP10	4	148653214	148993931	6237	1	0.2002	0.7518	3.2199	0.138	9.999e-05	0.000472543
CSNK2A2	16	58191811	58231824	18428	2	0.8565	0.1271	21.3516	0.1378	9.999e-05	0.000472543
TNFAIP8	5	118604387	118735383	6935	1	0.1523	0.7616	10.5531	0.1376	9.999e-05	0.000472543
SUCLA2	13	48510622	48612125	15664	1	0.2118	0.6684	5.2886	0.1374	9.999e-05	0.000472543
RNF6	13	26706253	26796791	15480	1	0.228	0.6571	2.4135	0.1372	9.999e-05	0.000472543
C20orf24	20	35234137	35240960	22230	2	0.6386	0.3615	48.048	0.1372	9.999e-05	0.000472543
TMEM251	14	93651296	93653434	16730	2	0.7748	0.1826	9.1673	0.1372	9.999e-05	0.000472543
SRR	17	2206677	2228554	18752	1	0.1176	0.8608	3.8514	0.1371	9.999e-05	0.000472543
DNAH5	5	13690440	13944652	6470	2	0.5174	0.4826	1.7061	0.1369	9.999e-05	0.000472543
C3orf33	3	155480401	155524140	5158	2	0.2414	0.7574	1.651	0.1369	9.999e-05	0.000472543
GUF1	4	44680444	44702943	5690	1	0.2189	0.7656	3.2755	0.1368	9.999e-05	0.000472543
POLR2H	3	184079506	184086384	5317	2	0.1923	0.8075	50.0836	0.1367	9.999e-05	0.000472543
C3orf58	3	143690640	143767561	5090	2	0.2711	0.7276	14.7614	0.1367	9.999e-05	0.000472543
PBK	8	27667137	27695612	10028	1	0.2081	0.6912	6.1222	0.1365	9.999e-05	0.000472543
IMPDH1	7	128032331	128050306	9509	2	0.7778	0.1436	42.2729	0.1365	9.999e-05	0.000472543
MFSD3	8	145734457	145736596	10625	2	0.2669	0.7306	8.4111	0.1364	9.999e-05	0.000472543
DOCK2	5	169064251	169510386	7327	1	0.1624	0.7487	4.4656	0.1362	9.999e-05	0.000472543
PTDSS1	8	97273943	97349223	10395	2	0.3925	0.604	49.0681	0.136	9.999e-05	0.000472543
RNF168	3	196195654	196230639	5403	2	0.1931	0.8067	15.5609	0.1359	9.999e-05	0.000472543
SCLY	2	238969530	239008054	4008	1	0.1063	0.8271	1.462	0.1359	9.999e-05	0.000472543
TTPAL	20	43104526	43123244	22297	2	0.6622	0.3377	6.8387	0.1358	9.999e-05	0.000472543
ZDHHC4	7	6617065	6629005	8676	2	0.614	0.3682	13.6938	0.1357	9.999e-05	0.000472543
TPRA1	3	127291912	127317094	4935	2	0.4609	0.5334	11.1816	0.1357	9.999e-05	0.000472543
TRAPPC8	18	29409136	29533099	20129	1	0.1831	0.7857	6.1525	0.1356	9.999e-05	0.000472543
USP16	21	30396950	30426809	22633	1	0.1312	0.8325	4.8673	0.1356	9.999e-05	0.000472543
CDS1	4	85504132	85572491	5934	1	0.1813	0.7971	4.4834	0.1349	9.999e-05	0.000472543
EPG5	18	43427574	43547240	20168	1	0.2062	0.7175	2.9072	0.1348	9.999e-05	0.000472543
BCS1L	2	219523487	219528166	3836	1	0.1008	0.8377	1.9948	0.1347	9.999e-05	0.000472543
SIAH2	3	150458914	150481264	5129	2	0.2447	0.754	24.7071	0.1347	9.999e-05	0.000472543
PGM2	4	37828255	37864558	5645	1	0.2292	0.7546	15.8174	0.1346	9.999e-05	0.000472543
NUP85	17	73201754	73231853	19823	2	0.8448	0.1547	20.8114	0.1345	9.999e-05	0.000472543
DERL2	17	5374571	5390131	18842	1	0.1124	0.8665	15.1892	0.1344	9.999e-05	0.000472543
XPO4	13	21351469	21477187	15414	1	0.2318	0.6461	0.5962	0.1343	9.999e-05	0.000472543
SENP2	3	185300284	185351339	5330	2	0.1923	0.8075	16.3174	0.1342	9.999e-05	0.000472543
EPHX1	1	225997794	226033260	2185	2	0.6869	0.313	99.8525	0.1342	9.999e-05	0.000472543
HLTF	3	148747914	148804341	5110	2	0.2483	0.7504	11.557	0.1342	9.999e-05	0.000472543
LRRFIP1	2	238536219	238722325	4003	1	0.1063	0.8271	2.502	0.134	9.999e-05	0.000472543
MTDH	8	98656407	98740998	10399	2	0.3831	0.6139	23.3792	0.134	9.999e-05	0.000472543
DHX36	3	153990335	154042286	5150	2	0.2442	0.7546	20.6627	0.1339	9.999e-05	0.000472543
LATS2	13	21547171	21635686	15419	1	0.2318	0.6461	1.5418	0.1337	9.999e-05	0.000472543
NOP14	4	2939660	2965112	5475	1	0.2562	0.7213	6.6063	0.1336	9.999e-05	0.000472543
TRMT12	8	125463048	125474391	10523	2	0.2781	0.7199	3.9332	0.1335	9.999e-05	0.000472543
NUFIP1	13	45513384	45563618	15635	1	0.2066	0.6744	0.6258	0.1333	9.999e-05	0.000472543
INPP5K	17	1397865	1420182	18735	1	0.1176	0.8608	7.013	0.1331	9.999e-05	0.000472543
ELP3	8	27947190	28048673	10031	1	0.2081	0.6912	4.9957	0.133	9.999e-05	0.000472543
SDHAP1	3	195686619	195717189	5395	2	0.203	0.7867	20.8428	0.1326	9.999e-05	0.000472543
TFDP2	3	141663277	141868386	5075	2	0.2674	0.7314	17.1492	0.1325	9.999e-05	0.000472543
SMARCA2	9	2015342	2193624	10652	1	0.1905	0.66	32.0462	0.1324	9.999e-05	0.000472543
ARAP1	11	72396114	72504644	13686	1	0.1821	0.7571	16.66	0.1323	9.999e-05	0.000472543
ISY1	3	128846258	128880136	4960	2	0.4524	0.5419	12.1513	0.1321	9.999e-05	0.000472543
ACAD9	3	128598439	128634910	4954	2	0.4524	0.5419	9.9381	0.132	9.999e-05	0.000472543
INTS12	4	106603784	106817143	6038	1	0.1856	0.7848	3.0759	0.1319	9.999e-05	0.000472543
ATP5G1	17	46970127	46973233	19578	2	0.8611	0.1371	109.404	0.1319	9.999e-05	0.000472543
AGFG1	2	228336868	228425930	3905	1	0.1006	0.8373	7.846	0.1318	9.999e-05	0.000472543
FASTK	7	150773711	150777953	9739	2	0.7936	0.1041	21.4875	0.1318	9.999e-05	0.000472543
EIF4E	4	99792835	99851788	5992	1	0.1894	0.7819	14.0022	0.1315	9.999e-05	0.000472543
PSMC5	17	61904512	61909379	19732	2	0.8478	0.1517	68.7733	0.1315	9.999e-05	0.000472543
CNOT6	5	179921412	180005405	7449	1	0.163	0.7447	3.7885	0.1313	9.999e-05	0.000472543
MRFAP1L1	4	6709428	6711607	5513	1	0.2607	0.7124	11.318	0.1312	9.999e-05	0.000472543
TANGO2	22	20004537	20053449	22963	2	0.8137	0.1861	9.4553	0.1312	9.999e-05	0.000472543
FAM134C	17	40731531	40762641	19430	2	0.8918	0.1042	14.118	0.1311	9.999e-05	0.000472543
HMCES	3	128997671	129025029	4964	2	0.4524	0.5419	25.3807	0.131	9.999e-05	0.000472543
EIF5A	17	7210318	7215774	18881	1	0.113	0.8659	204.475	0.1308	9.999e-05	0.000472543
ELAC2	17	12895708	12921504	18977	1	0.1	0.8811	13.5714	0.1306	9.999e-05	0.000472543
MTAP	9	21802542	21931646	10757	1	0.1732	0.6642	9.6957	0.1305	9.999e-05	0.000472543
ATP8B1	18	55313658	55470333	20237	1	0.2206	0.6866	6.4938	0.1302	9.999e-05	0.000472543
UMPS	3	124449213	124464040	4902	2	0.5002	0.4933	11.8742	0.1302	9.999e-05	0.000472543
SNX19	11	130745331	130786404	14180	1	0.3751	0.5324	6.1409	0.1302	9.999e-05	0.000472543
HSPH1	13	31710762	31736525	15529	1	0.2383	0.6406	21.2865	0.1302	9.999e-05	0.000472543
AP5M1	14	57735627	57756797	16461	2	0.7789	0.1916	8.4494	0.1299	9.999e-05	0.000472543
RAP2A	13	98086476	98121382	15889	1	0.1593	0.7512	2.5721	0.1298	9.999e-05	0.000472543
PCSK7	11	117075053	117103241	13986	1	0.3638	0.5469	6.2787	0.1295	9.999e-05	0.000472543
ASPH	8	62413116	62627155	10210	2	0.4853	0.5051	41.7982	0.1295	9.999e-05	0.000472543
XXYLT1	3	194789008	194991896	5387	2	0.1906	0.8092	15.8708	0.1294	9.999e-05	0.000472543
EIF4A2	3	186500994	186507689	5343	2	0.1894	0.8104	137.916	0.1294	9.999e-05	0.000472543
ADAM28	8	24151553	24216531	10001	1	0.2445	0.643	8.0494	0.1294	9.999e-05	0.000472543
GNAQ	9	80331003	80646374	11035	2	0.7644	0.2118	5.3619	0.1293	9.999e-05	0.000472543
TNKS	8	9413424	9639856	9878	1	0.2888	0.5748	2.5616	0.1292	9.999e-05	0.000472543
NDUFB5	3	179322478	179345435	5273	2	0.1925	0.8073	54.5593	0.129	9.999e-05	0.000472543
TSR1	17	2225797	2240801	18754	1	0.1176	0.8608	8.6456	0.129	9.999e-05	0.000472543
BCL2	18	60790579	60987361	20274	1	0.2429	0.6575	4.6558	0.128	9.999e-05	0.000472543
FANCM	14	45605143	45670093	16379	2	0.7848	0.1891	1.8286	0.1276	9.999e-05	0.000472543
ATP5E	20	57600522	57607437	22466	2	0.6685	0.3314	27.9615	0.1276	9.999e-05	0.000472543
GLRX	5	95087023	95158709	6848	1	0.1532	0.7591	10.6875	0.1271	9.999e-05	0.000472543
LRCH3	3	197518097	197615307	5418	2	0.1931	0.8067	8.8512	0.1268	9.999e-05	0.000472543
GOPC	6	117639374	117923691	8301	1	0.1208	0.8763	6.4127	0.1268	9.999e-05	0.000472543
ANKRD9	14	102973179	102976136	16804	2	0.7611	0.1862	4.9419	0.1267	9.999e-05	0.000472543
CDC40	6	110501344	110575478	8246	1	0.1264	0.8708	3.3749	0.1266	9.999e-05	0.000472543
CCDC137	17	79633394	79640934	19930	2	0.8341	0.1655	12.4951	0.1266	9.999e-05	0.000472543
LETM1	4	1813206	1857974	5459	1	0.2562	0.7213	6.2922	0.1265	9.999e-05	0.000472543
CHCHD6	3	126423063	126679249	4932	2	0.4609	0.5334	12.0887	0.1261	9.999e-05	0.000472543
KAT2B	3	20081515	20195896	4188	1	0.444	0.4041	2.4849	0.1259	9.999e-05	0.000472543
PAPOLA	14	96967770	97033448	16773	2	0.7811	0.1763	32.5718	0.1257	9.999e-05	0.000472543
NUDCD1	8	110253148	110346614	10469	2	0.375	0.622	5.8122	0.1255	9.999e-05	0.000472543
PSMG3	7	1606966	1610641	8626	2	0.6146	0.368	24.7653	0.1255	9.999e-05	0.000472543
TFP1	3	133380842	133473420	5006	2	0.3701	0.6259	0.1437	0.1252	9.999e-05	0.000472543
TSKU	11	76493295	76509198	13742	1	0.2342	0.6946	24.2699	0.1251	9.999e-05	0.000472543
MLANA	9	5890802	5910606	10681	1	0.195	0.6633	0.3926	0.125	9.999e-05	0.000472543
UBE2F	2	238875469	238951236	4006	1	0.1063	0.8271	4.8242	0.1249	9.999e-05	0.000472543
RPUSD4	11	126071993	126081587	14149	1	0.375	0.5337	3.7173	0.1249	9.999e-05	0.000472543
WDR53	3	196281056	196295545	5405	2	0.1931	0.8067	9.7451	0.1245	9.999e-05	0.000472543
FBXO45	3	196295482	196315930	5406	2	0.1931	0.8067	9.1382	0.1244	9.999e-05	0.000472543
NUP98	11	3692313	3819022	12689	1	0.1139	0.8227	10.2722	0.1244	9.999e-05	0.000472543
COX17	3	119373360	119396301	4854	2	0.5151	0.4778	26.0203	0.1244	9.999e-05	0.000472543
ESCO2	8	27629466	27670157	10027	1	0.2081	0.6912	3.7544	0.1241	9.999e-05	0.000472543
SLC51A	3	195938358	195970049	5398	2	0.1931	0.8067	6.1351	0.1241	9.999e-05	0.000472543
PTRH1	9	130455257	130487152	11402	2	0.7351	0.2615	5.7846	0.1238	9.999e-05	0.000472543
SRSF8	11	94800056	94804388	13847	1	0.3141	0.6137	3.5103	0.1237	9.999e-05	0.000472543
CCNL1	3	156864297	156878549	5171	2	0.2324	0.7664	30.7604	0.1236	9.999e-05	0.000472543
HECW1	7	43152198	43605600	8913	2	0.664	0.3283	1.8418	0.1234	9.999e-05	0.000472543
CD9	12	6308881	6347425	14238	2	0.7381	0.262	475.461	0.1232	9.999e-05	0.000472543
ARCN1	11	118443105	118473748	14013	1	0.3565	0.5565	36.7975	0.1232	9.999e-05	0.000472543
MEGF9	9	123363091	123476748	11321	2	0.7453	0.2506	6.6918	0.123	9.999e-05	0.000472543
PARD6G	18	77915115	78005429	20336	1	0.2542	0.584	3.599	0.1225	9.999e-05	0.000472543
DTYMK	2	242615157	242626406	4047	1	0.1069	0.8269	8.7864	0.1221	9.999e-05	0.000472543
STT3A	11	125461607	125495110	14137	1	0.375	0.5337	31.054	0.1221	9.999e-05	0.000472543
TOLLIP	11	1295601	1330884	12636	1	0.1136	0.8231	12.6657	0.122	9.999e-05	0.000472543
B4GALT6	18	29202210	29265799	20126	1	0.1831	0.7857	3.0708	0.1218	9.999e-05	0.000472543
PRKAR1A	17	66507921	66547460	19768	2	0.8432	0.1563	35.4763	0.1217	9.999e-05	0.000472543
MREG	2	216809213	216898819	3804	1	0.1008	0.8377	4.2	0.1216	9.999e-05	0.000472543
ASCC3	6	100956070	101329248	8198	1	0.1351	0.8633	7.0997	0.1216	9.999e-05	0.000472543
P2RY2	11	72929343	72947397	13691	1	0.1912	0.7472	10.3043	0.1215	9.999e-05	0.000472543
FAM86JP	3	125635463	125648867	4919	2	0.4959	0.4984	2.8895	0.1215	9.999e-05	0.000472543
LMAN1	18	56995055	57027194	20251	1	0.221	0.6866	14.1262	0.1214	9.999e-05	0.000472543
TMED8	14	77801364	77843452	16660	2	0.7614	0.2085	1.6383	0.1212	9.999e-05	0.000472543
POR	7	75528518	75616173	9142	2	0.7344	0.2296	43.9872	0.121	9.999e-05	0.000472543
CD274	9	5450503	5470566	10676	1	0.195	0.6633	5.3096	0.1209	9.999e-05	0.000472543
FAM131A	3	184053714	184064063	5315	2	0.1923	0.8075	9.5197	0.1208	9.999e-05	0.000472543
COX6C	8	100885428	100906290	10412	2	0.3832	0.6139	139.384	0.1208	9.999e-05	0.000472543
ASPSCR1	17	79934683	79975282	19948	2	0.8341	0.1655	17.5145	0.1206	9.999e-05	0.000472543
IGHEP2	9	5113549	5114804	10669	1	0.1886	0.6717	0.0518	0.1206	9.999e-05	0.000472543
GPHN	14	66974125	67648520	16540	2	0.7588	0.2122	5.7658	0.1205	9.999e-05	0.000472543
SRXN1	20	627259	634014	21893	2	0.6358	0.3642	60.4319	0.1203	9.999e-05	0.000472543
UBN1	16	4896666	4932361	17970	2	0.892	0.108	16.5464	0.1201	9.999e-05	0.000472543
PFN1	17	4848947	4852356	18825	1	0.1124	0.8665	267.711	0.12	9.999e-05	0.000472543
GNA13	17	63006833	63052957	19751	2	0.8472	0.1523	13.015	0.1196	9.999e-05	0.000472543
BARX2	11	129245835	129322171	14165	1	0.3752	0.5324	14.3322	0.1196	9.999e-05	0.000472543
CUL3	2	225334867	225450110	3896	1	0.1008	0.8376	2.7554	0.1195	9.999e-05	0.000472543
HMBOX1	8	28747911	28922281	10039	1	0.208	0.6915	3.4566	0.1194	9.999e-05	0.000472543
RPL35A	3	197676858	197683481	5420	2	0.1931	0.8067	832.748	0.1192	9.999e-05	0.000472543
RNF7	3	141457046	141466402	5071	2	0.2674	0.7314	42.0103	0.1191	9.999e-05	0.000472543
GSPT1	16	11961985	12009939	18009	2	0.87	0.13	40.9174	0.1189	9.999e-05	0.000472543
AMOTL1	11	94439597	94609918	13844	1	0.3141	0.6137	13.8033	0.1189	9.999e-05	0.000472543
MTSS1	8	125563031	125740730	10527	2	0.2781	0.7199	25.862	0.1187	9.999e-05	0.000472543
CEP164	11	117185273	117283984	13989	1	0.3638	0.5469	2.4986	0.1187	9.999e-05	0.000472543
RBFA	18	77794358	77806397	20333	1	0.2542	0.584	4.8073	0.1186	9.999e-05	0.000472543
MAX	14	65472892	65569413	16532	2	0.7482	0.2231	22.1714	0.1186	9.999e-05	0.000472543
SNX21	20	44462449	44471914	22345	2	0.6761	0.3238	4.9528	0.1185	9.999e-05	0.000472543
PCYT1A	3	195941093	196014828	5399	2	0.1931	0.8067	25.8374	0.1184	9.999e-05	0.000472543
TOMM7	7	22852251	22862470	8752	2	0.6184	0.3641	95.5173	0.1183	9.999e-05	0.000472543
IL17RC	3	9958758	9975314	4102	1	0.4343	0.415	6.3916	0.1182	9.999e-05	0.000472543
FOXK1	7	4683388	4811074	8644	2	0.6134	0.3687	6.8797	0.118	9.999e-05	0.000472543
SKIV2L2	5	54603588	54721409	6619	2	0.8206	0.128	17.9962	0.118	9.999e-05	0.000472543
C8orf76	8	124232196	124253638	10509	2	0.278	0.72	8.5647	0.1178	9.999e-05	0.000472543
MTHFSD	16	86563782	86588841	18663	2	0.8244	0.1549	5.1032	0.1178	9.999e-05	0.000472543
SCO1	17	10583654	10601692	18964	1	0.1018	0.8791	5.9435	0.1178	9.999e-05	0.000472543
RTCB	22	32783569	32808242	23260	2	0.8133	0.1863	26.2498	0.1177	9.999e-05	0.000472543
YEATS2	3	183415606	183530413	5295	2	0.1897	0.8101	11.4353	0.1165	9.999e-05	0.000472543
PRKCI	3	169940153	170023769	5234	2	0.1972	0.8026	13.6938	0.1162	9.999e-05	0.000472543
MSI2	17	55333212	55762046	19654	2	0.8566	0.1429	13.9431	0.1161	9.999e-05	0.000472543
VLDLR	9	2621834	2660053	10653	1	0.19	0.66	6.7296	0.1161	9.999e-05	0.000472543
MAT2B	5	162930120	162946342	7317	1	0.1625	0.7491	12.3922	0.116	9.999e-05	0.000472543
TRMT10B	9	37753804	37778969	10909	2	0.7227	0.1762	4.0365	0.116	9.999e-05	0.000472543
BCL6	3	187439165	187463515	5354	2	0.1883	0.8115	24.7268	0.1159	9.999e-05	0.000472543
IFT80	3	159974774	160117668	5190	2	0.2343	0.7645	6.3554	0.1157	9.999e-05	0.000472543
AARSD1	17	41102543	41116515	19452	2	0.8918	0.1042	17.0849	0.1156	9.999e-05	0.000472543
ERCC5	13	103497194	103528345	15938	1	0.1595	0.7606	4.0907	0.1154	9.999e-05	0.000472543
MRPL44	2	224822121	224832431	3893	1	0.1008	0.8376	-0.0693	0.1149	9.999e-05	0.000472543
TOPORS	9	32540542	32552551	10789	1	0.1709	0.7191	2.6585	0.1149	9.999e-05	0.000472543
MRPS28	8	80830952	80942524	10296	2	0.3994	0.596	25.7615	0.1148	9.999e-05	0.000472543
KDM4C	9	6720863	7175648	10688	1	0.1869	0.6727	2.8468	0.1148	9.999e-05	0.000472543
MTRF1L	6	153308497	153323820	8516	1	0.1131	0.8842	2.8002	0.1146	9.999e-05	0.000472543
AK3	9	4711155	4742043	10661	1	0.1911	0.6686	4.1158	0.1143	9.999e-05	0.000472543
TRIM35	8	27142404	27168836	10019	1	0.2081	0.6912	4.1942	0.1142	9.999e-05	0.000472543
TMEM138	11	61129473	61136981	13392	2	0.8087	0.1661	21.6852	0.1142	9.999e-05	0.000472543
SLC12A4	16	67977377	68003504	18505	2	0.8497	0.1342	18.5236	0.1141	9.999e-05	0.000472543
MEX3C	18	48700920	48744674	20212	1	0.2151	0.6854	4.9929	0.1139	9.999e-05	0.000472543
SMPD2	6	109761966	109765122	8239	1	0.1269	0.8702	3.5936	0.1137	9.999e-05	0.000472543
SWAP70	11	9685624	9774538	12887	1	0.1015	0.846	8.6103	0.1136	9.999e-05	0.000472543
COG3	13	46039060	46110765	15643	1	0.207	0.6744	0.9699	0.1135	9.999e-05	0.000472543
PIK3C3	18	39535171	39667794	20160	1	0.2026	0.7251	10.904	0.1133	9.999e-05	0.000472543
TNFRSF11A	18	59992520	60058516	20269	1	0.2416	0.6586	1.0537	0.1133	9.999e-05	0.000472543
WDFY1	2	224720433	224810104	3892	1	0.1008	0.8376	3.3927	0.1128	9.999e-05	0.000472543
ZNF639	3	179040779	179053323	5267	2	0.1925	0.8073	18.8049	0.1128	9.999e-05	0.000472543
MGAT1	5	180217541	180242652	7454	1	0.163	0.7447	12.9183	0.1123	9.999e-05	0.000472543
ELF1	13	41506056	41635576	15597	1	0.2129	0.663	7.0243	0.112	9.999e-05	0.000472543
TBCEL	11	120894781	120961484	14050	1	0.3659	0.5455	1.6679	0.1116	9.999e-05	0.000472543
ENY2	8	110346553	110358182	10470	2	0.375	0.622	36.4041	0.1114	9.999e-05	0.000472543
KCTD5	16	2732476	2759031	17901	2	0.893	0.107	15.403	0.1112	9.999e-05	0.000472543
PSD3	8	18384811	18942240	9951	1	0.2572	0.6214	2.4289	0.1108	9.999e-05	0.000472543
RAB6A	11	73386683	73472182	13699	1	0.2004	0.737	40.791	0.1108	9.999e-05	0.000472543
AIM1	6	106959730	107018326	8210	1	0.1269	0.8702	17.9021	0.1107	9.999e-05	0.000472543
EXOSC10	1	11126675	11159938	153	1	0.1013	0.8719	10.5242	0.1107	9.999e-05	0.000472543
LCP2	5	169673241	169725231	7332	1	0.1624	0.7487	10.8986	0.1106	9.999e-05	0.000472543
MYNN	3	169490619	169507504	5225	2	0.1979	0.8018	7.2427	0.1105	9.999e-05	0.000472543
RFC4	3	186507669	186524847	5344	2	0.1894	0.8104	30.0349	0.1103	9.999e-05	0.000472543
C11orf57	11	111944810	111955874	13944	1	0.3568	0.5473	3.5006	0.1102	9.999e-05	0.000472543
TTC13	1	231041989	231114621	2252	2	0.6982	0.3018	2.6678	0.1101	9.999e-05	0.000472543
TRIM29	11	119981983	120056237	14042	1	0.3659	0.5457	213.974	0.11	9.999e-05	0.000472543
PRELID1	5	176730775	176733960	7395	1	0.1626	0.7477	2.68	0.11	9.999e-05	0.000472543
CMSS1	3	99536678	99897447	4751	2	0.6314	0.3513	17.2331	0.1099	9.999e-05	0.000472543
DNPEP	2	220238268	220264744	3864	1	0.1008	0.8377	3.0133	0.1097	9.999e-05	0.000472543
ARHGEF12	11	120207787	120360645	14046	1	0.3659	0.5457	10.0207	0.1096	9.999e-05	0.000472543
XKR5	8	6666038	6693166	9802	1	0.3104	0.5467	0.2105	0.1096	9.999e-05	0.000472543
HMBS	11	118955576	118964259	14024	1	0.3651	0.5465	5.5809	0.1095	9.999e-05	0.000472543
TBL1XR1	3	176737143	176915261	5260	2	0.1931	0.8067	53.808	0.1095	9.999e-05	0.000472543
RAP1GDS1	4	99182535	99365012	5989	1	0.1894	0.782	6.5853	0.1094	9.999e-05	0.000472543
ZCCHC14	16	87439852	87525651	18669	2	0.8221	0.1572	5.7763	0.1093	9.999e-05	0.000472543
ICMT	1	6281253	6296032	96	1	0.1105	0.862	12.2204	0.1087	9.999e-05	0.000472543
REEP4	8	21995533	21999464	9972	1	0.2477	0.6301	17.7125	0.1084	9.999e-05	0.000472543
ZFAND2B	2	220059959	220074373	3853	1	0.1008	0.8377	4.4397	0.1082	9.999e-05	0.000472543
GPR180	13	95254157	95286899	15869	1	0.1599	0.7506	0.6572	0.1082	9.999e-05	0.000472543
HINT3	6	126277927	126301387	8332	1	0.1175	0.8797	3.5165	0.108	9.999e-05	0.000472543
SIDT2	11	117049449	117068160	13984	1	0.3638	0.5469	4.2611	0.1079	9.999e-05	0.000472543
CCNC	6	99990256	100016849	8192	1	0.1351	0.8633	17.8637	0.1078	9.999e-05	0.000472543
NXN	17	702553	883010	18727	1	0.1087	0.8603	39.7992	0.1078	9.999e-05	0.000472543
R3HCC1	8	23127633	23153792	9994	1	0.2467	0.6403	6.5894	0.1078	9.999e-05	0.000472543
NT5C3A	7	33053742	33102409	8845	2	0.6438	0.3423	10.9789	0.1077	9.999e-05	0.000472543
CCS	11	66360292	66373490	13578	2	0.7552	0.22	22.39	0.1074	9.999e-05	0.000472543
HDAC2	6	114254192	114332472	8272	1	0.1264	0.8707	25.8576	0.1074	9.999e-05	0.000472543
CDHR3	7	105517242	105676877	9406	2	0.7278	0.2341	1.6453	0.1074	9.999e-05	0.000472543
HMGN1P8	3	167412143	167412430	5216	2	0.2007	0.7991	0.7408	0.1072	9.999e-05	0.000472543
FAM168A	11	73111532	73309234	13696	1	0.1912	0.7472	5.429	0.1071	9.999e-05	0.000472543
IFT122	3	129158968	129239198	4970	2	0.444	0.5503	5.7849	0.1071	9.999e-05	0.000472543
FECH	18	55215515	55254004	20235	1	0.2206	0.6866	2.9199	0.107	9.999e-05	0.000472543
PNKD	2	219135115	219211516	3828	1	0.1008	0.8377	6.817	0.1068	9.999e-05	0.000472543
DIXDC1	11	111797868	111893308	13940	1	0.3568	0.5473	1.2088	0.1068	9.999e-05	0.000472543
COMMD8	4	47452885	47465736	5699	1	0.2014	0.7837	5.8302	0.1067	9.999e-05	0.000472543
H2AFY	5	134669590	134735604	7033	1	0.1434	0.7735	13.8825	0.1065	9.999e-05	0.000472543
CSNK1A1	5	148871760	148931007	7219	1	0.1542	0.768	24.3524	0.1063	9.999e-05	0.000472543
EIF3C	16	28699879	28747051	18158	2	0.898	0.1019	241.905	0.1062	9.999e-05	0.000472543
ATG5	6	106632351	106773666	8209	1	0.1269	0.8702	6.1421	0.106	9.999e-05	0.000472543
GTF3C6	6	111279763	111289093	8253	1	0.1264	0.8707	21.7691	0.1057	9.999e-05	0.000472543
OPA1	3	193310933	193415612	5377	2	0.1827	0.8171	33.4947	0.1052	9.999e-05	0.000472543
ATIC	2	216176540	216214487	3802	1	0.1008	0.8377	5.1602	0.1051	9.999e-05	0.000472543
FYCO1	3	45959396	46037316	4386	1	0.4558	0.3902	1.6423	0.105	9.999e-05	0.000472543
NDST1	5	149865381	149937773	7238	1	0.1542	0.768	8.9038	0.1049	9.999e-05	0.000472543
ITM2B	13	48807294	48837063	15668	1	0.2118	0.6684	98.8799	0.1048	9.999e-05	0.000472543
TIFAB	5	134779908	134788089	7034	1	0.1434	0.7735	0.5536	0.1045	9.999e-05	0.000472543
COX19	7	938415	1015235	8615	2	0.6053	0.3774	2.3251	0.1044	9.999e-05	0.000472543
DENND4C	9	19230433	19374139	10720	1	0.1729	0.6954	3.7549	0.1043	9.999e-05	0.000472543
CCDC47	17	61822610	61853711	19729	2	0.8478	0.1516	27.7733	0.1042	9.999e-05	0.000472543
MFN1	3	179065480	179112719	5268	2	0.1925	0.8073	13.9677	0.1041	9.999e-05	0.000472543
GMPPB	3	49754277	49761384	4479	1	0.4666	0.3769	4.4796	0.1039	9.999e-05	0.000472543
ZNF879	5	178450753	178462065	7430	1	0.1636	0.7447	0.6989	0.1036	9.999e-05	0.000472543
ARL2BP	16	57279010	57287516	18410	2	0.8565	0.1271	23.1642	0.1035	9.999e-05	0.000472543
APLP2	11	129939732	130014699	14171	1	0.3751	0.5324	91.5484	0.1034	9.999e-05	0.000472543
DYNC1LI2	16	66754796	66785701	18454	2	0.8497	0.1342	19.9284	0.1029	9.999e-05	0.000472543
ECHDC1	6	127609855	127664754	8340	1	0.1175	0.8797	14.783	0.1025	9.999e-05	0.000472543
AGTRAP	1	11796141	11814859	164	1	0.1013	0.8719	42.1604	0.1022	9.999e-05	0.000472543
STEAP1	7	89783689	89794143	9210	2	0.7388	0.2357	12.4125	0.102	9.999e-05	0.000472543
VPS13D	1	12290124	12572099	176	1	0.1014	0.8718	3.9401	0.1016	9.999e-05	0.000472543
MFN2	1	12040238	12073571	172	1	0.1013	0.8719	23.07	0.1016	9.999e-05	0.000472543
CARD18	11	105008448	105010453	13892	1	0.3591	0.5366	10.835	0.1015	9.999e-05	0.000472543
FARSB	2	223435255	223521056	3884	1	0.1008	0.8376	1.1362	0.1014	9.999e-05	0.000472543
CCNJL	5	159678659	159772403	7303	1	0.163	0.7493	3.9113	0.1014	9.999e-05	0.000472543
DCTD	4	183811213	183839089	6366	1	0.244	0.7	9.6006	0.1013	9.999e-05	0.000472543
RAB24	5	176728199	176730745	7393	1	0.1626	0.7477	2.765	0.101	9.999e-05	0.000472543
ESD	13	47345391	47371367	15659	1	0.2114	0.6689	9.8971	0.1006	9.999e-05	0.000472543
DPH1	17	1933404	1946724	18748	1	0.1176	0.8608	6.2732	0.1006	9.999e-05	0.000472543
WDR5B	3	122130715	122134882	4884	2	0.5031	0.4898	1.0689	0.1002	9.999e-05	0.000472543
RCL1	9	4792869	4885917	10662	1	0.1911	0.6686	4.3886	0.0999	9.999e-05	0.000472543
PIK3CA	3	178865902	178957881	5264	2	0.1925	0.8073	10.9714	0.0995	9.999e-05	0.000472543
AGGF1	5	76325076	76361059	6752	1	0.1148	0.8106	1.9467	0.0995	9.999e-05	0.000472543
LMLN	3	197687071	197770591	5421	2	0.1931	0.8067	2.1138	0.0994	9.999e-05	0.000472543
RNF13	3	149530495	149679926	5121	2	0.2447	0.754	18.7153	0.0992	9.999e-05	0.000472543
GBAS	7	56019486	56067874	8996	2	0.6747	0.3109	27.0127	0.0992	9.999e-05	0.000472543
FAM57A	17	635652	646206	18723	1	0.1024	0.8603	17.6449	0.099	9.999e-05	0.000472543
ZNF397	18	32820994	32847097	20142	1	0.177	0.784	3.7052	0.0988	9.999e-05	0.000472543
NBEAL2	3	47021173	47051193	4411	1	0.4666	0.3773	12.8592	0.0985	9.999e-05	0.000472543
BET1L	11	167784	207428	12593	1	0.1144	0.8217	4.1244	0.0984	9.999e-05	0.000472543
STIM1	11	3875757	4114439	12692	1	0.1139	0.8227	12.8115	0.0983	9.999e-05	0.000472543
VPS37A	8	17104080	17159936	9939	1	0.2573	0.6203	3.7764	0.0982	9.999e-05	0.000472543
TMEM129	4	1717679	1723085	5456	1	0.2558	0.7217	5.3433	0.0982	9.999e-05	0.000472543
KATNA1	6	149916009	149970108	8482	1	0.1138	0.8835	4.8239	0.0981	9.999e-05	0.000472543
ZSCAN30	18	32831032	32870196	20143	1	0.177	0.784	2.8865	0.0981	9.999e-05	0.000472543
ZNF706	8	102190106	102218421	10425	2	0.3791	0.618	59.0948	0.0979	9.999e-05	0.000472543
SOX2	3	181429714	181432221	5284	2	0.1899	0.8099	55.2635	0.0979	9.999e-05	0.000472543
MYD88	3	38179969	38184513	4288	1	0.4505	0.4002	9.4085	0.0977	9.999e-05	0.000472543
NSMCE2	8	126103921	126379362	10531	2	0.2781	0.7199	10.5524	0.0977	9.999e-05	0.000472543
LONRF1	8	12579403	12613582	9925	1	0.2755	0.587	3.9436	0.0976	9.999e-05	0.000472543
IER3IP1	18	44681413	44702745	20183	1	0.2135	0.7084	4.721	0.0976	9.999e-05	0.000472543
RNF219	13	79188426	79233314	15824	1	0.1649	0.7422	1.796	0.0976	9.999e-05	0.000472543
CEP19	3	196433148	196439164	5409	2	0.1931	0.8067	3.3722	0.0974	9.999e-05	0.000472543
GRSF1	4	71681499	71705662	5828	1	0.1653	0.8088	10.7259	0.0974	9.999e-05	0.000472543
MBD1	18	47793252	47808144	20200	1	0.2218	0.6977	13.2517	0.0974	9.999e-05	0.000472543
ACO1	9	32384618	32454767	10787	1	0.1709	0.7191	2.6836	0.0973	9.999e-05	0.000472543
ATP5J	21	27088815	27107984	22617	1	0.1281	0.8375	50.8991	0.0973	9.999e-05	0.000472543
CARS	11	3022152	3078843	12672	1	0.114	0.8226	8.729	0.0972	9.999e-05	0.000472543
MTMR9	8	11141925	11185646	9888	1	0.2892	0.5746	0.8878	0.0971	9.999e-05	0.000472543
ZNF516	18	74069644	74207146	20318	1	0.2468	0.6029	1.8635	0.097	9.999e-05	0.000472543
ARHGEF26	3	153838792	153975616	5149	2	0.2442	0.7546	6.0112	0.0969	9.999e-05	0.000472543
ACAP2	3	194995465	195163807	5388	2	0.1906	0.8092	15.5753	0.0968	9.999e-05	0.000472543
CDC37L1	9	4679559	4708398	10660	1	0.1911	0.6584	3.0486	0.0966	9.999e-05	0.000472543
PTDSS2	11	448268	491393	12608	1	0.1144	0.8217	3.1009	0.0965	9.999e-05	0.000472543
VTA1	6	142468367	142545826	8443	1	0.1121	0.8852	14.8461	0.0965	9.999e-05	0.000472543
HSPBAP1	3	122458846	122512671	4891	2	0.5031	0.4898	3.8953	0.0964	9.999e-05	0.000472543
RMND5B	5	177557997	177577566	7416	1	0.1626	0.7462	6.1779	0.0958	9.999e-05	0.000472543
SPAG7	17	4862521	4871167	18827	1	0.1124	0.8665	12.2466	0.0952	9.999e-05	0.000472543
TTC14	3	180319918	180335616	5277	2	0.1925	0.8073	5.101	0.0951	9.999e-05	0.000472543
KLHDC4	16	87730091	87799598	18671	2	0.8221	0.1572	7.2616	0.0948	9.999e-05	0.000472543
BRAP	12	112079950	112123790	15164	2	0.8573	0.1427	3.5906	0.094	9.999e-05	0.000472543
MRPL1	4	78783674	78873944	5889	1	0.178	0.8008	6.5086	0.0935	9.999e-05	0.000472543
SYNJ1	21	34001069	34100359	22700	1	0.1341	0.8274	1.5051	0.0935	9.999e-05	0.000472543
CSF1R	5	149432854	149492935	7228	1	0.1542	0.768	11.4114	0.0932	9.999e-05	0.000472543
QDPR	4	17461884	17513857	5599	1	0.2474	0.732	11.2449	0.0925	9.999e-05	0.000472543
FAM160B2	8	21946670	21962409	9969	1	0.2477	0.6301	7.1347	0.0925	9.999e-05	0.000472543
SPRYD7	13	50486842	50510626	15691	1	0.1991	0.6746	1.1185	0.092	9.999e-05	0.000472543
CDK6	7	92234235	92465908	9230	2	0.7085	0.2685	7.7097	0.0917	9.999e-05	0.000472543
RWDD2B	21	30376705	30391699	22632	1	0.1312	0.8325	4.7494	0.0916	9.999e-05	0.000472543
RELT	11	73087309	73108519	13695	1	0.1912	0.7472	3.6771	0.0915	9.999e-05	0.000472543
ATP6V1G1	9	117350026	117360653	11306	2	0.7431	0.2527	41.7551	0.0915	9.999e-05	0.000472543
UFM1	13	38923986	38937140	15576	1	0.2225	0.6497	1.2317	0.0913	9.999e-05	0.000472543
AKAP11	13	42846289	42897396	15619	1	0.2119	0.6642	0.9718	0.0912	9.999e-05	0.000472543
GPR135	14	59895740	59932060	16479	2	0.7708	0.2026	0.199	0.091	9.999e-05	0.000472543
LAMTOR3	4	100799493	100815647	6010	1	0.1894	0.7819	5.5441	0.0907	9.999e-05	0.000472543
SEC61G	7	54819943	54827667	8983	2	0.6559	0.3296	459.208	0.0906	9.999e-05	0.000472543
ACAA1	3	38144620	38178733	4287	1	0.4505	0.4002	5.7157	0.0905	9.999e-05	0.000472543
TNFRSF10B	8	22877646	22926692	9989	1	0.2477	0.6301	11.4561	0.0903	9.999e-05	0.000472543
RNF167	17	4843303	4848517	18824	1	0.1124	0.8665	26.6074	0.0903	9.999e-05	0.000472543
MMP1	11	102660651	102668891	13875	1	0.3217	0.5989	550.264	0.0895	9.999e-05	0.000472543
RNF145	5	158584417	158637061	7295	1	0.163	0.7493	21.6268	0.0895	9.999e-05	0.000472543
THAP4	2	242523820	242576864	4045	1	0.1069	0.8269	6.2449	0.0892	9.999e-05	0.000472543
C1QBP	17	5336097	5352150	18840	1	0.1124	0.8665	65.6005	0.089	9.999e-05	0.000472543
RBM7	11	114270752	114284925	13970	1	0.3557	0.5473	6.1215	0.089	9.999e-05	0.000472543
CAAP1	9	26840683	26892802	10767	1	0.1637	0.7179	2.1703	0.089	9.999e-05	0.000472543
DCUN1D1	3	182655862	182703741	5287	2	0.1897	0.8101	12.419	0.0889	9.999e-05	0.000472543
ZNF789	7	99070464	99101273	9285	2	0.7279	0.2543	2.9268	0.0886	9.999e-05	0.000472543
CDK5RAP1	20	31946645	31989367	22162	2	0.5978	0.4023	8.9394	0.0884	9.999e-05	0.000472543
TAS2R64P	12	11229368	11231770	14376	2	0.7041	0.2439	0.0508	0.0884	9.999e-05	0.000472543
TTLL11	9	124584207	124855885	11335	2	0.7453	0.2506	2.0277	0.0883	9.999e-05	0.000472543
RGS14	5	176784838	176799602	7397	1	0.1626	0.7477	10.1113	0.0883	9.999e-05	0.000472543
VWA5B2	3	183948217	183960117	5309	2	0.1923	0.8075	0.4537	0.0881	9.999e-05	0.000472543
RBM26	13	79885962	79980612	15830	1	0.1648	0.7423	4.0017	0.0881	9.999e-05	0.000472543
WDFY2	13	52158644	52336171	15708	1	0.1992	0.6743	2.4055	0.0874	9.999e-05	0.000472543
KLHL9	9	21329670	21335379	10745	1	0.1762	0.6643	1.6684	0.0873	9.999e-05	0.000472543
MFF	2	228189867	228222550	3903	1	0.1006	0.8373	-1.4387	0.0872	9.999e-05	0.000472543
HDDC2	6	125541108	125623282	8329	1	0.1169	0.8802	31.3294	0.087	9.999e-05	0.000472543
CNTLN	9	17134980	17503921	10713	1	0.1728	0.6854	1.1897	0.0868	9.999e-05	0.000472543
FAT2	5	150883654	150948505	7255	1	0.1571	0.7488	20.4526	0.0867	9.999e-05	0.000472543
DDX58	9	32455300	32526322	10788	1	0.1709	0.7191	8.2149	0.0863	9.999e-05	0.000472543
SIAH1	16	48390275	48482313	18338	2	0.8638	0.1362	29.4783	0.0862	9.999e-05	0.000472543
KCNV2	9	2717502	2730037	10654	1	0.19	0.66	0.0221	0.086	9.999e-05	0.000472543
DNAJC15	13	43597339	43683045	15625	1	0.2119	0.6642	2.5851	0.0858	9.999e-05	0.000472543
LYPLA1	8	54958938	55014577	10177	2	0.5022	0.4841	21.4413	0.0854	9.999e-05	0.000472543
FTSJ3	17	61896793	61907372	19731	2	0.8478	0.1517	12.5065	0.0852	9.999e-05	0.000472543
NDUFAF5	20	13765596	13799067	22007	2	0.6287	0.3713	15.7953	0.085	9.999e-05	0.000472543
TMEM44	3	194308402	194354418	5384	2	0.1861	0.8137	14.4389	0.0842	9.999e-05	0.000472543
FOCAD	9	20658308	20995954	10726	1	0.1759	0.6648	1.0063	0.0841	9.999e-05	0.000472543
NUDT15	13	48611703	48621358	15665	1	0.2118	0.6684	3.3349	0.084	9.999e-05	0.000472543
GLOD4	17	660337	685581	18726	1	0.1024	0.8602	19.1028	0.084	9.999e-05	0.000472543
FUT10	8	33228342	33330940	10065	1	0.2071	0.6915	1.7523	0.0838	9.999e-05	0.000472543
C14orf2	14	104378625	104394606	16827	2	0.7708	0.1863	48.4931	0.0836	9.999e-05	0.000472543
PSMD13	11	236546	252983	12598	1	0.1144	0.8217	26.3802	0.0827	9.999e-05	0.000472543
MALT1	18	56338618	56417371	20243	1	0.2206	0.6866	2.8459	0.0827	9.999e-05	0.000472543
CLN8	8	1703944	1734738	9793	1	0.3134	0.5427	1.2797	0.0826	9.999e-05	0.000472543
POLR2K	8	101162812	101166230	10415	2	0.3832	0.6139	16.7707	0.0825	9.999e-05	0.000472543
INTS10	8	19674651	19709594	9955	1	0.2541	0.6314	16.8772	0.0819	9.999e-05	0.000472543
ACER2	9	19408925	19452018	10723	1	0.1729	0.6954	0.9614	0.0813	9.999e-05	0.000472543
ZNF721	4	419604	492945	5432	1	0.2557	0.7218	2.4001	0.0808	9.999e-05	0.000472543
PGRMC2	4	129190397	129209984	6164	1	0.194	0.7734	3.9222	0.0799	9.999e-05	0.000472543
RANBP6	9	6011043	6015618	10682	1	0.195	0.6633	2.7971	0.0799	9.999e-05	0.000472543
SCARA3	8	27491385	27534293	10025	1	0.2081	0.6912	7.8072	0.0792	9.999e-05	0.000472543
RNF130	5	179338651	179499118	7444	1	0.163	0.7447	8.8894	0.0791	9.999e-05	0.000472543
TP63	3	189349205	189615068	5357	2	0.1879	0.8119	108.028	0.0789	9.999e-05	0.000472543
MTMR7	8	17155539	17271037	9940	1	0.2573	0.6203	0.3361	0.0789	9.999e-05	0.000472543
C18orf21	18	33552046	33559241	20149	1	0.1773	0.7833	7.9991	0.0788	9.999e-05	0.000472543
UTP14C	13	52598827	52607736	15716	1	0.1992	0.6743	0.8806	0.0783	9.999e-05	0.000472543
PDCD10	3	167401086	167452727	5215	2	0.2007	0.7991	27.5704	0.0778	9.999e-05	0.000472543
TPRG1L	1	3541566	3546691	80	1	0.1106	0.8619	15.9627	0.0778	9.999e-05	0.000472543
PSMD10P2	3	186478893	186479564	5342	2	0.1894	0.8104	0.8867	0.0769	9.999e-05	0.000472543
TMEM126A	11	85359011	85367591	13777	1	0.2797	0.651	9.1	0.0768	9.999e-05	0.000472543
FBXO36	2	230787018	230877825	3917	1	0.1003	0.837	0.4733	0.0761	9.999e-05	0.000472543
MRPS23	17	55916842	55927417	19656	2	0.8511	0.1484	24.0856	0.0761	9.999e-05	0.000472543
BTD	3	15642848	15687329	4171	1	0.4347	0.4158	2.0848	0.0759	9.999e-05	0.000472543
ROMO1	20	34287194	34288906	22215	2	0.6182	0.3819	70.7067	0.0757	9.999e-05	0.000472543
IFT46	11	118415243	118443685	14011	1	0.3565	0.5565	4.9206	0.0756	9.999e-05	0.000472543
MRPS17	7	56019512	56024192	8997	2	0.6747	0.3109	36.8283	0.0753	9.999e-05	0.000472543
ATP5S	14	50779044	50802276	16403	2	0.7826	0.1877	4.8025	0.0752	9.999e-05	0.000472543
CDC25A	3	48198636	48229892	4424	1	0.4666	0.3769	2.5408	0.0748	9.999e-05	0.000472543
SHISA5	3	48509197	48542259	4439	1	0.4666	0.3769	47.4302	0.0746	9.999e-05	0.000472543
NUBPL	14	31959162	32330430	16318	2	0.7947	0.17	2.8437	0.074	9.999e-05	0.000472543
SPCS2	11	74660292	74690076	13720	1	0.2255	0.7043	39.7002	0.0738	9.999e-05	0.000472543
BET1	7	93592074	93633694	9239	2	0.7178	0.2591	5.2418	0.0736	9.999e-05	0.000472543
PPA2	4	106290234	106395238	6034	1	0.1805	0.7903	12.4619	0.0735	9.999e-05	0.000472543
EIF4G2	11	10818597	10830657	12896	1	0.1017	0.8461	102.918	0.0734	9.999e-05	0.000472543
TMEM50B	21	34804792	34852318	22710	1	0.1341	0.8274	6.3351	0.073	9.999e-05	0.000472543
NME1	17	49230897	49239789	19626	2	0.8594	0.14	67.1107	0.0727	9.999e-05	0.000472543
PIGZ	3	196673214	196695931	5414	2	0.1931	0.8067	3.4663	0.0724	9.999e-05	0.000472543
USO1	4	76649777	76735382	5866	1	0.1654	0.809	5.7064	0.0719	9.999e-05	0.000472543
RNF214	11	117103341	117157161	13987	1	0.3638	0.5469	2.2335	0.0712	9.999e-05	0.000472543
MED12L	3	150803484	151154860	5132	2	0.2447	0.754	0.7579	0.0712	9.999e-05	0.000472543
TCEB1	8	74851404	74884522	10274	2	0.4083	0.587	42.6683	0.0712	9.999e-05	0.000472543
MRPL13	8	121393000	121457642	10498	2	0.278	0.72	19.8691	0.0711	9.999e-05	0.000472543
CTNNA1	5	137946656	138270723	7067	1	0.142	0.7842	35.2469	0.0711	9.999e-05	0.000472543
SESN3	11	94898704	94965705	13849	1	0.3208	0.6062	9.199	0.0711	9.999e-05	0.000472543
TANGO6	16	68877507	69119083	18525	2	0.8488	0.1345	4.7568	0.0707	9.999e-05	0.000472543
NEDD4L	18	55711599	56068772	20240	1	0.2206	0.6866	9.0546	0.0704	9.999e-05	0.000472543
MUC3A	7	100547187	100611118	9349	2	0.7332	0.2487	1.9409	0.0704	9.999e-05	0.000472543
TATDN2	3	10289707	10322902	4115	1	0.4339	0.4155	5.6046	0.07	9.999e-05	0.000472543
LNX2	13	28120050	28194541	15493	1	0.2354	0.6474	1.2296	0.07	9.999e-05	0.000472543
UFSP2	4	186320694	186347139	6388	1	0.2412	0.7017	4.1352	0.0698	9.999e-05	0.000472543
TMEM173	5	138855119	138862520	7078	1	0.1419	0.7841	26.8905	0.0693	9.999e-05	0.000472543
LSG1	3	194361517	194393206	5385	2	0.1861	0.8137	27.5178	0.0678	9.999e-05	0.000472543
CPLX4	18	56942388	56985881	20250	1	0.221	0.6866	0.0294	0.0677	9.999e-05	0.000472543
YAP1	11	101981192	102104154	13865	1	0.3068	0.6193	98.74	0.0673	9.999e-05	0.000472543
C11orf45	11	128769460	128775930	14161	1	0.3752	0.5324	1.5389	0.0671	9.999e-05	0.000472543
PLGRKT	9	5357973	5437878	10675	1	0.1944	0.6531	7.4685	0.0668	9.999e-05	0.000472543
SLC7A6OS	16	68318406	68344849	18516	2	0.8494	0.1345	4.1964	0.0665	9.999e-05	0.000472543
DHRS12	13	52342129	52378293	15710	1	0.1992	0.6743	1.5309	0.0655	9.999e-05	0.000472543
LMAN2	5	176758563	176778853	7396	1	0.1626	0.7477	11.1704	0.0653	9.999e-05	0.000472543
CLNS1A	11	77225981	77348850	13746	1	0.2296	0.7041	41.7339	0.0648	9.999e-05	0.000472543
NDUFB9	8	125551344	125580751	10526	2	0.2781	0.7199	132.381	0.0647	9.999e-05	0.000472543
UPK2	11	118795873	118829269	14020	1	0.3651	0.5465	0.5176	0.0644	9.999e-05	0.000472543
FAM90A20P	8	7152536	7155546	9825	1	0.2969	0.5486	0.0202	0.0642	9.999e-05	0.000472543
IK	5	140026643	140042064	7099	1	0.1431	0.7826	11.973	0.0638	9.999e-05	0.000472543
FAM114A2	5	153369688	153418496	7262	1	0.1566	0.7582	0.6897	0.0636	9.999e-05	0.000472543
PTS	11	112097088	112140678	13952	1	0.3568	0.5473	7.1524	0.063	9.999e-05	0.000472543
VWA8	13	42140973	42535256	15612	1	0.2129	0.663	0.6805	0.0623	9.999e-05	0.000472543
VPS26B	11	134094539	134117686	14188	1	0.3739	0.531	3.3371	0.0623	9.999e-05	0.000472543
NUDT18	8	21964383	21966932	9970	1	0.2477	0.6301	2.0264	0.0622	9.999e-05	0.000472543
RAB30	11	82684175	82782965	13766	1	0.2661	0.663	1.5598	0.0612	9.999e-05	0.000472543
KLHL14	18	30252634	30353025	20136	1	0.1743	0.7946	0.0947	0.0611	9.999e-05	0.000472543
COPS4	4	83955600	83996971	5923	1	0.1813	0.7971	5.1874	0.0611	9.999e-05	0.000472543
CD151	11	832843	839831	12627	1	0.1136	0.8231	53.2946	0.0608	9.999e-05	0.000472543
ATP5O	21	35275757	35288284	22719	1	0.1341	0.8274	49.434	0.0608	9.999e-05	0.000472543
HMGB3P24	9	36303496	36304921	10896	2	0.7116	0.1871	0.2786	0.0598	9.999e-05	0.000472543
CAMK4	5	110559351	110830584	6893	1	0.1527	0.7615	1.144	0.0593	9.999e-05	0.000472543
MOB2	11	1490687	1522477	12638	1	0.1136	0.8231	5.3219	0.0593	9.999e-05	0.000472543
AGPAT5	8	6565878	6617184	9801	1	0.3104	0.5467	3.0441	0.0591	9.999e-05	0.000472543
ZCCHC2	18	60190240	60254942	20272	1	0.2419	0.6581	2.8437	0.0591	9.999e-05	0.000472543
ERGIC1	5	172261278	172379688	7349	1	0.1624	0.7487	2.479	0.0585	9.999e-05	0.000472543
ADNP2	18	77866915	77905406	20335	1	0.2542	0.584	2.8917	0.0584	9.999e-05	0.000472543
WDR48	3	39093489	39138155	4301	1	0.4506	0.4002	5.4369	0.0577	9.999e-05	0.000472543
UBE2D2	5	138906016	139008018	7079	1	0.1419	0.7841	7.0043	0.0565	9.999e-05	0.000472543
CHID1	11	867357	915058	12630	1	0.1136	0.8231	14.9189	0.0562	9.999e-05	0.000472543
MZT2B	2	130939310	130948302	3314	2	0.878	0.1067	126.433	0.0557	9.999e-05	0.000472543
PAAF1	11	73587744	73638790	13703	1	0.2004	0.737	6.9088	0.0557	9.999e-05	0.000472543
TIMM10B	11	6502677	6505909	12830	1	0.1019	0.8455	2.8357	0.0556	9.999e-05	0.000472543
UBE2FP1	3	37185003	37185449	4276	1	0.45	0.3992	1.257	0.0542	9.999e-05	0.000472543
CLK4	5	178029665	178057616	7422	1	0.1582	0.7518	2.19	0.0542	9.999e-05	0.000472543
GRK6	5	176830205	176869902	7401	1	0.1626	0.7477	4.769	0.0535	9.999e-05	0.000472543
PIGG	4	492989	533985	5433	1	0.2557	0.7218	5.1628	0.0534	9.999e-05	0.000472543
ZNF396	18	32946661	32957301	20145	1	0.1771	0.7837	0.8473	0.0531	9.999e-05	0.000472543
NKX3-1	8	23536206	23540440	9998	1	0.2439	0.643	1.3854	0.0531	9.999e-05	0.000472543
DDX6	11	118620034	118661858	14016	1	0.3657	0.5466	8.8614	0.0531	9.999e-05	0.000472543
ATP6V1B2	8	20054878	20084330	9959	1	0.2541	0.6314	5.5918	0.053	9.999e-05	0.000472543
RBM22	5	150070356	150080669	7241	1	0.1542	0.768	4.115	0.0529	9.999e-05	0.000472543
RRAGA	9	19049372	19051019	10717	1	0.1729	0.6954	3.2353	0.0516	9.999e-05	0.000472543
HARS	5	140052758	140071609	7102	1	0.1431	0.7826	4.8242	0.0513	9.999e-05	0.000472543
PHAX	5	125935960	125962944	6961	1	0.1483	0.7672	4.2531	0.0512	9.999e-05	0.000472543
C18orf32	18	47008028	47013622	20191	1	0.2218	0.6977	5.5693	0.0501	9.999e-05	0.000472543
BIRC2	11	102217942	102249401	13867	1	0.3068	0.6193	42.8232	0.0498	9.999e-05	0.000472543
DCP2	5	112312399	112356667	6906	1	0.1526	0.7617	1.0819	0.0498	9.999e-05	0.000472543
DCUN1D5	11	102932805	102962944	13878	1	0.3302	0.5895	52.3243	0.0496	9.999e-05	0.000472543
LYSMD3	5	89811428	89825401	6825	1	0.1462	0.7671	0.2507	0.0491	9.999e-05	0.000472543
HSD17B4	5	118788138	118972894	6936	1	0.1523	0.7616	5.8371	0.0488	9.999e-05	0.000472543
UBE2J2	1	1189289	1209265	33	1	0.1106	0.8619	6.3297	0.0473	9.999e-05	0.000472543
TOPORS-AS1	9	32551142	32567003	10790	1	0.1709	0.7191	0.1962	0.0463	9.999e-05	0.000472543
EOMES	3	27757440	27764206	4219	1	0.4418	0.4098	0.7634	0.0453	9.999e-05	0.000472543
RNF44	5	175953698	175965026	7381	1	0.1626	0.7477	9.0434	0.0453	9.999e-05	0.000472543
MAPK9	5	179660143	179719099	7447	1	0.163	0.7447	2.0294	0.0451	9.999e-05	0.000472543
AGA	4	178351924	178363657	6364	1	0.2511	0.6904	5.4784	0.0448	9.999e-05	0.000472543
DCPS	11	126173647	126215644	14154	1	0.375	0.5337	3.2617	0.0448	9.999e-05	0.000472543
FGF17	8	21899909	21906320	9967	1	0.2477	0.6301	0.1529	0.0437	9.999e-05	0.000472543
HMGN1	21	40714241	40721573	22772	1	0.1284	0.8251	42.8229	0.0436	9.999e-05	0.000472543
ARF5	7	127228399	127231759	9501	2	0.7807	0.1407	61.8383	0.0423	9.999e-05	0.000472543
DCTN6	8	30013813	30041156	10048	1	0.208	0.6915	2.218	0.0415	9.999e-05	0.000472543
COA4	11	73583712	73588033	13702	1	0.2004	0.737	14.2582	0.0411	9.999e-05	0.000472543
CCT8	21	30428126	30446118	22634	1	0.1312	0.8325	36.4813	0.0406	9.999e-05	0.000472543
RNF14	5	141337893	141369856	7170	1	0.1544	0.7681	2.5303	0.0404	9.999e-05	0.000472543
TMEM126B	11	85339629	85347580	13776	1	0.2797	0.651	4.8929	0.0392	9.999e-05	0.000472543
HSBP1	16	83841448	83853342	18634	2	0.8255	0.1556	44.3362	0.0373	9.999e-05	0.000472543
RWDD4	4	184560788	184580378	6374	1	0.2413	0.7017	4.4417	0.0369	9.999e-05	0.000472543
MED17	11	93517393	93547861	13836	1	0.3143	0.6234	12.4723	0.0365	9.999e-05	0.000472543
NDUFC2	11	77779350	77791265	13755	1	0.2296	0.7041	63.6839	0.0364	9.999e-05	0.000472543
RB1	13	48877887	49056122	15669	1	0.2118	0.6684	6.2238	0.0363	9.999e-05	0.000472543
PRIMPOL	4	185570767	185616117	6380	1	0.2412	0.7017	6.4308	0.0358	9.999e-05	0.000472543
TBC1D9B	5	179289066	179334859	7443	1	0.163	0.7447	4.9018	0.0355	9.999e-05	0.000472543
SLC25A20	3	48894369	48936426	4450	1	0.4666	0.3769	2.4104	0.0354	9.999e-05	0.000472543
CWF19L2	11	107197071	107328572	13899	1	0.358	0.5469	1.4839	0.035	9.999e-05	0.000472543
CLU	8	27454434	27472548	10024	1	0.2081	0.6912	232.319	0.035	9.999e-05	0.000472543
HAUS6	9	19053141	19103117	10718	1	0.1729	0.6954	1.7602	0.0346	9.999e-05	0.000472543
CCNG1	5	162864575	162873157	7314	1	0.1625	0.7491	5.3606	0.0345	9.999e-05	0.000472543
AASDHPPT	11	105946228	105969437	13897	1	0.3499	0.5468	18.436	0.034	9.999e-05	0.000472543
SC5D	11	121163162	121179403	14053	1	0.3659	0.5455	8.4725	0.0329	9.999e-05	0.000472543
NNAT	20	36149617	36152092	22248	2	0.6479	0.3521	2.5576	0.0321	9.999e-05	0.000472543
FAM192A	16	57186378	57220028	18408	2	0.8565	0.1271	26.6246	0.0319	9.999e-05	0.000472543
YTHDC2	5	112849380	112930982	6909	1	0.1526	0.7617	1.1343	0.0301	9.999e-05	0.000472543
OR7E128P	11	71604456	71605479	13670	2	0.6812	0.2638	0.1318	0.0295	9.999e-05	0.000472543
CAMK2N2	3	183977001	183979251	5312	2	0.1923	0.8075	1.7164	0.0292	9.999e-05	0.000472543
TRAPPC11	4	184580420	184634745	6375	1	0.2413	0.7017	1.7883	0.0292	9.999e-05	0.000472543
MMP24	20	33814457	33864801	22199	2	0.608	0.3921	0.2872	0.0285	9.999e-05	0.000472543
PGAP2	11	3818954	3847601	12690	1	0.1139	0.8227	7.6665	0.028	9.999e-05	0.000472543
HRAS	11	532242	537287	12610	1	0.1144	0.8217	28.4303	0.0275	9.999e-05	0.000472543
SMARCC1	3	47626762	47823596	4420	1	0.4668	0.3769	9.8213	0.0272	9.999e-05	0.000472543
AIG1	6	143381633	143661441	8445	1	0.1121	0.8852	16.2753	0.0269	9.999e-05	0.000472543
ALG8	11	77811982	77850706	13756	1	0.2296	0.7041	8.2185	0.0268	9.999e-05	0.000472543
ATG7	3	11313995	11599139	4123	1	0.4358	0.4152	4.2237	0.0257	9.999e-05	0.000472543
ST5	11	8714898	8932498	12874	1	0.1019	0.8455	18.5873	0.0249	9.999e-05	0.000472543
DCTN4	5	150088002	150138671	7242	1	0.1542	0.768	4.5589	0.0232	9.999e-05	0.000472543
CWC15	11	94695787	94706776	13846	1	0.3141	0.6137	8.9293	0.0217	9.999e-05	0.000472543
CBWD7	9	42668608	42714962	10935	2	0.7438	0.1744	4.4491	0.0217	9.999e-05	0.000472543
GVQW1	9	32566787	32568619	10792	1	0.1709	0.7191	0.1689	0.0213	9.999e-05	0.000472543
NDUFC1	4	140188034	140223705	6189	1	0.2008	0.7512	15.1905	0.0207	9.999e-05	0.000472543
ATP5L	11	118271869	118302211	14007	1	0.3561	0.5571	211.165	0.019	9.999e-05	0.000472543
MTMR14	3	9691117	9744077	4089	1	0.4343	0.415	4.5056	0.0185	9.999e-05	0.000472543
[truncated: 7,113 more rows]
